# Supplementary material for: An autonomous metabolic role for Spen
Source: PLoS Genet. 2017 Jun 22;13(6):e1006859. doi: 10.1371/journal.pgen.1006859 (PMC5501677; doi:10.1371/journal.pgen.1006859)
Supplement: S1 Data — For each of three biological replicates, ten individual larvae were analyzed per genotype. n = 30. (XLSX) [file pgen.1006859.s012.xlsx]

## Sheet: Raw Values
							GFP																														UAS Spen
							Trial 1										Trial 2										Trial 3										Trial 1										Trial 2
N.	compound	CmpdID	Pathway	parent	medRt	Polarity	1	2	3	4	5	6	7	8	9	10	1	2	3	4	5	6	7	8	9	10	1	2	3	4	5	6	7	8	9	10	1	2	3	4	5	6	7	8	9	10	1	2	3
1	alanine	C00041	Amino acids	90.0556	1.15351	+	216823400	171288500	174806700	243605800	217183700	175235500	172789300	172271300	205942000	217071500	321716300	346925000	390752100	369308600	271967500	332284000	307188900	296979100	316950200	336960700	164651300	251469900	223821900	270039200	154622400	201222400	220229300	241290800	197725700	174730100	210044200	262843600	241919800	183692200	196675400	184371200	235687700	148597300	199263500	131359300	310652500	438855600	458575100
2	arginine	C00062	Amino acids	175.119	1.08488	+	89997110	53425510	44776530	66754170	165235000	73620850	117031900	118807500	75584700	61652050	64540920	66311340	49082450	40175440	158300700	80867560	71733150	95667330	145988400	59692190	85483020	52605310	60984690	64119380	89994940	53944610	79997500	56243410	132970400	88308790	78362710	47341280	64241310	54328630	48606000	60895350	49172930	43488500	62577640	74176890	52592160	78494230	58688820
3	asparagine	C00152	Amino acids	133.061	1.15315	+	61609550	45811650	45673490	65332620	58564030	43341800	48948370	59585640	51203530	61462880	44744180	46104320	52610510	44662040	43333040	51146510	41347470	41178060	45631980	47547480	40745060	48769620	50979620	64846640	32346330	42750720	47730180	49513680	44180600	34672090	55299170	69799490	65351840	41550940	31907680	46746480	64635400	34309600	49697140	35683560	38944020	55235720	64627880
4	aspartate	C00049	Amino acids	134.045	1.1729	+	6115894	4301680	5446050	6516044	3032003	6403820	5522276	8475134	4677122	6242376	2419248	2907635	2764490	8621423	1135734	3238253	1682947	1737510	1430748	2202912	4353000	9269527	7368626	8337190	2403599	5936508	3568757	5222986	2461422	3120189	9995158	14667010	10463340	9813611	8711864	11489500	11051980	10962020	14550200	13734170	5925598	2946863	3462574
5	cysteine	C00097	Amino acids	122.027	1.18947	+	7481898	1753984	3826228	5168098	7464302	3267557	3998546	6860132	5786576	2627174	1360494	5641084	3373987	1903198	1245208	5723216	2825975	1934214	3184167	741869	2745429	2948519	4003934	3633620	990336	3311455	6616558	6315240	1684202	415701	5927794	4482128	1994092	2279164	3469399	2031203	3180464	2421197	3536446	2092567	2313516	6408598	4872014
6	glutamate	C00025	Amino acids	148.06	1.17162	+	297794400	210247600	217331500	251202200	260646700	223772300	228807600	260787800	262551100	261304700	156352800	157387600	167528500	176764200	162706100	171149500	162314800	190498900	161521500	141091400	226287600	222642000	287368800	308459800	260333100	197269300	315460400	304962500	263973600	243566200	249919000	287524900	301043400	248504700	300482000	221123200	227394300	286781900	272226700	256067600	193601000	246343300	269960000
7	glutamine	C00064	Amino acids	147.076	1.15634	+	440573400	357255200	336193100	437628400	462420700	359686200	399932200	442615100	442246900	514593600	268593300	330964500	325434600	273911400	327410000	328340800	283537600	292391700	314686800	332347400	329257200	335523200	363927700	470658800	246185600	292229900	376698700	381003700	350485100	301927800	447805100	295232500	452663400	504081900	158152400	329874000	396055300	368818200	434532300	473209000	396516600	425096500	295395700
8	glycine	C00037	Amino acids	76.04	1.14528	+	50613400	41846300	40819150	46698980	46523780	43231780	40015260	40342680	45773660	48123960	41516840	44339080	39810480	41772450	44466920	46918740	40671580	42223700	43365060	38051980	37599610	40400400	38672290	46641760	35655510	38874560	41587520	42909790	40593410	34931510	44976090	47244050	43018860	44840100	38428930	41170530	47284780	41957940	38143370	40487210	38477100	50321480	54457200
9	histidine	C00135	Amino acids	156.077	1.08523	+	29944540	21066690	17696760	32061980	53856170	27305640	57456740	43740760	18565100	22628480	20510560	21110710	19770750	12291380	57716370	32460200	26106480	31610780	53824520	23891770	29735690	28399350	14467540	27178490	26095820	22276090	22488980	13428910	29826330	33020930	32872550	26984170	35836600	19550540	18576860	24660210	29143770	18043610	31073310	32312490	15066740	27976870	20642670
10	leucine/isoleucine	C00123	Amino acids	132.102	1.22722	+	274671000	155700300	151174300	322736700	192544900	198371900	145922100	162242200	193597500	399143300	214087800	296506200	370910000	412911300	228288100	308229900	253182900	278643600	293118900	291312100	161950700	215265700	258986500	292344700	121818900	177911900	186817300	253170000	144893300	115255800	151924700	173539300	257423700	165954400	176197500	184273000	171326800	165381400	128513000	113275100	220958300	339866200	537264400
11	lysine	C00047	Amino acids	147.113	1.06994	+	25458820	14822150	13340160	39174980	57868920	22413290	37458010	40433420	15326300	23065960	17771250	17248660	21429920	12318830	43652000	27498050	22903740	23179660	52970120	25003490	20518460	25920230	15151100	27902510	15744300	13216400	19700270	12868750	30544630	21296980	20624640	22206040	21604510	15985600	11945460	17100570	30684100	12459410	16914760	18112110	14919460	21549050	24141440
12	methionine	C00073	Amino acids	150.059	1.2252	+	35549470	29622710	30007250	57335820	33335900	32614680	37926190	33395470	27032120	43672100	41618480	42994900	55148240	43737120	45040580	52753380	46196420	43960540	53945260	48233120	35248520	41888080	24297280	44324960	22680200	33153170	29295460	24312610	30245190	25154700	64658400	85993700	79068190	36696520	44393540	64261330	102423000	32360150	83254020	31089300	63525950	100233400	137919400
13	phenylalanine	C00079	Amino acids	166.086	1.22627	+	51979000	38098410	37123440	63984220	31482020	41863670	24019610	34210080	41742230	72478090	40906760	47272680	75145010	74889980	39214440	64459180	51440010	63706150	52582560	49271930	31425890	33718230	50014820	58879570	32952290	33985460	37759120	55088650	42198320	20396760	48196440	44808060	51344600	42226570	45963280	51795920	47449440	46769440	40301800	29631410	54639830	74853270	119854700
14	proline	C00148	Amino acids	116.071	1.20252	+	677541400	422305300	457967300	588235100	617543600	436795800	492850100	557477100	639504400	603724800	498312400	538311600	497606000	563784100	575381200	478455100	419446200	495429400	539794900	466571900	463628500	482859300	606264300	860166800	415628200	403075600	740959000	622174300	586661800	446331900	560515100	761036000	786575900	498247600	655975800	452543100	641990500	605734700	631887100	586093000	466020300	760674600	803650500
15	serine	C00065	Amino acids	106.05	1.15054	+	26824380	20948260	20501230	25276650	26636390	21516740	19747720	23522290	25668440	27167610	22424600	22964470	27010130	24955250	20774110	27849710	20879030	24641750	22774300	24342410	18271620	26808510	26087620	30065420	20460720	20203760	26047390	27518730	20275410	16922430	22145450	25677920	27023250	21170040	24037970	18739350	26622700	20341440	20852940	14308480	20626230	30501490	31204020
16	threonine	C00188	Amino acids	120.066	1.16359	+	102000800	83861510	80949380	135043200	134890400	94653400	88200180	108879400	106555500	107039700	70942100	85813090	110866100	78787320	61244730	94241670	80761980	62807040	96738260	91996380	72989260	114660200	94521910	136143500	33186310	77044180	80942420	96395650	88961630	59327130	111792300	130770400	123014700	79725630	44572860	76585740	152084100	47810730	102886400	61073800	71122910	97313750	117464700
17	tryptophan	C00078	Amino acids	205.097	1.22753	+	19968140	28505530	29102210	16378210	18674780	36861750	39830730	24395640	26173460	21489590	24041850	24740540	22067930	21952340	39835350	21272950	28079120	35123350	28329850	31862510	26411620	30194140	18553600	45038480	27864470	41686180	36283790	21987540	25707070	26245980	5122756	30266460	20638110	42196450	30049170	31470220	21094360	13688720	25823450	23129130	24938900	30220930	23669420
18	tyrosine	C00082	Amino acids	182.081	1.22687	+	636873000	556102600	502383600	473733900	680555800	645096600	501113000	508028000	615344700	530647500	811980100	922976800	829054100	744409500	938735600	793479200	919441900	1090938000	842451300	689180000	808692900	514347900	969684000	795087400	970918800	684912100	988381400	948180700	1125054000	669134800	759143900	601926400	553636700	682751100	878879600	718167400	603024800	811159300	684693700	570957200	837425500	971579600	962519700
19	valine	C00183	Amino acids	118.087	1.22537	+	156882300	113618600	104312800	240609700	176801700	137473500	111464100	119028800	154990300	255637600	138158500	172076700	211618800	223535200	125021900	194809100	152996800	143111400	180027900	179293600	97571020	161878000	152303400	207495500	66408440	116786700	93884960	171639300	104581800	75578050	93497720	136971300	199809100	104857300	97834090	116108600	160700200	93315160	74301830	82207060	127142100	164100200	259886900
20	cystine	C00491	Amino acids	241.031	1.13897	+	1084116	1869735	1726887	1604965	1427603	1419825	1388288	1891049	1791233	2103719	1826836	1493895	1323858	1135787	1868013	2162528	1114368	2345730	1531473	2139807	1772018	1917011	2037284	2518218	1890586	1419628	1806612	1342224	2052394	1367606	1018378	917096	2286465	1277591	932146	1787794	903273	1034894	836728	1517383	862933	1585821	2220396
21	kynurenine	C00328	Amino acids	209.092	1.22736	+	581845	479006	510010	470193	346168	427453	107886	23151.2	320483	1554040	267298	535651	92459.7	963204	400808	295711	569059	835639	312282	181403	42300.6	133654	513451	66164.1	624318	278297	284828	748960	194844	132710	1753288	604941	831055	776350	1985119	2653326	877644	2352782	1299701	314041	2038750	1576859	2275993
22	ADP	C00008	Nucleotides	426.023	1.72361	-	195605	77703.8	70975.7	88660.5	206122	128426	86024.8	138853	202049	110868	92042.1	106933	110787	56122.3	50434.4	46285.2	90893.7	97955.8	66866.3	92769.4	125127	123619	164873	118838	165272	132673	177168	155952	162837	136318	51032	173386	126653	138971	166750	82804.1	160868	112554	271940	146576	99507.7	96435.6	114714
23	AMP	C00020	Nucleotides	346.057	1.39281	-	828544	704317	932701	901844	1104596	839218	1086724	1230816	782442	954830	726120	684330	542674	632630	1413928	998768	733029	986524	822520	527359	1154703	803594	514112	892834	640148	569223	719525	524020	700739	704697	1950248	1493367	1476593	1087304	715906	1159735	1201768	538718	1358720	1052212	643884	677278	856126
24	Hypoxanthine	C00262	Nucleotides	137.046	1.22502	+	16225880	12297260	10835320	15122010	11669520	10829510	10193010	11679240	11740170	12961120	19891820	23641260	23589450	24052580	24058380	19593630	22260510	23234790	25203060	21712650	11712980	15688050	17767320	17723470	8794213	14445040	12093190	17048140	14024930	10190480	13910040	13775230	12435720	11011520	11784400	10235860	10691340	8648229	11168680	7548316	25854200	32225550	33382540
25	Xanthine	C00385	Nucleotides	151.025	1.22643	-	262795	234343	261483	315543	247215	208061	174630	223251	213821	248341	575885	492519	539310	530204	553348	646167	521044	547612	688104	530722	252107	282950	300800	300269	230361	284660	239778	276081	307418	267413	321181	185764	165624	157589	248707	296067	131246	245757	160278	225878	450633	592383	701612
26	Guanine	C00242	Nucleotides	152.057	1.22581	+	771952	428404	361758	620938	483764	546981	400275	524457	480524	555796	308971	367211	746217	1050844	410435	453636	395904	388479	457903	343622	433340	409876	704233	826724	489658	521176	538537	644178	607810	445426	382553	560880	403539	526179	967380	400815	481493	521236	302046	510586	362624	434664	811859
27	Allantoate	C00499	Nucleotides	177.061	1.07928	+	72415.2	109544	121741	274272	0	93193.8	0	6874.04	65535	108870	50522.8	76304	152395	107008	0	127767	87064	111898	7209.15	129436	63726	225297	98118.7	174038	40430.1	64819.6	68619.1	69129.4	0	45685.2	27066.9	108800	70811.3	90255.5	91204.1	69199.3	136299	108465	50685.4	50935.3	56068.7	48304.6	68363.8
28	(S)(+)-Allantoin	C02350	Nucleotides	159.051	1.21535	+	552982	368035	822494	438754	433428	595539	767444	649039	484926	320481	389286	623211	259469	681421	1009704	348581	492003	696784	902611	530155	730578	527497	813559	593163	156587	657812	333083	616135	562872	346061	400353	664654	631959	469091	92632.4	536293	326324	122129	358306	927494	411985	654368	538907
29	5-Hydroxyisourate	C11821	Nucleotides	185.032	1.14498	+	1113475	1889008	579667	2051675	1676674	1358717	1363237	2211688	2538096	3822643	1651754	1831182	1676098	2217503	1437383	1883038	1372422	683027	1264333	1690520	1358754	1845958	1904248	2343925	1198232	1462572	1854749	2415478	1587330	1113327	3094643	2284865	2135899	1709437	1656265	1689245	1549248	934412	2089374	1317476	554721	1863115	3041929
30	5--Phosphoribosyl-N-formylglycinamide	C04376	Nucleotides	313.042	1.18761	-	71868.1	65222.9	57365.2	105658	47951.3	44776.4	44818.6	58253.5	48343.9	75620.2	126490	154372	155576	173602	186780	171522	144803	160612	141765	136658	62613.4	67643.5	46759.6	98259.6	45989.9	56771.4	49382.7	63107.2	84195.8	45969.7	80958.1	77656.6	68515	43727.1	37603.9	75120.8	57253.4	35376.9	33388.2	52331.2	165809	218389	184644
31	UMP	C00105	Nucleotides	323.029	1.57684	-	474800	537325	526229	410228	406492	423672	275006	371401	575685	639280	191378	183459	167175	175203	128948	212642	149972	217423	116207	267540	392866	426503	453749	502071	429851	405322	469079	504013	282701	454967	588651	596691	584367	632895	675408	484698	477876	730425	574965	493210	151263	171650	269419
32	Cytidine	C00475	Nucleotides	244.093	1.16918	+	737324	584980	536739	862059	585765	581573	443161	600168	671959	1533374	602976	679087	653020	1823117	555398	715551	595983	994806	544998	827834	337294	775572	860916	1092703	431314	589485	434238	555347	365358	322235	595694	799767	506043	694584	747145	473465	683216	681269	414054	464650	653956	668691	1547511
33	2--3--Cyclic CMP	C02354	Nucleotides	306.049	1.26849	+	54759.5	28506.2	72079.4	73678.2	29902.8	33880.2	36877.6	68574.8	37255.4	77959.9	71139.5	99906.4	58633.4	82967.9	115688	153534	122987	126822	147063	119398	47485.4	74087.2	24648	114240	51584.4	33678.2	15502.4	43321	97175	44262.2	97706.6	56914.5	84732.2	21329.2	8891.33	36579.9	36851.2	13520	15964	20832.2	73417.9	171674	145360
34	5-6-Dihydrothymine	C00906	Nucleotides	129.066	1.16409	+	3206335	3286190	3662306	3117565	3015660	3249147	3012611	3170567	2887713	2489070	2851743	3471215	3386620	3710658	3348022	3066589	2720482	2966902	3073238	2833833	3225534	3406975	3593214	3546399	3418004	3247583	3006569	3383358	2992512	2768758	2756094	3505753	3217510	3487304	3319826	3193829	2881401	3555626	3162522	3252490	3402609	3079368	3507937
35	Thymine	C00178	Nucleotides	127.051	1.14598	+	377157	531167	519517	319541	326042	242502	289939	274944	207063	366604	303634	300244	361296	328954	379771	371435	300710	359855	354893	292071	310634	322281	385000	292476	344280	273562	260369	321288	237984	287232	305944	576081	298942	379701	238477	366507	275289	596649	258887	295036	232269	481141	435628
36	Pyridoxal	C00250	Nucleotides	168.066	1.22678	+	78113.2	94350.4	58744.5	157683	84472.3	132000	149837	124956	108640	84448.5	181505	362990	247280	106438	261599	168478	156926	238488	228192	248321	128472	199132	101303	167418	68962.4	131529	111748	227288	71305.8	85205.9	94633.9	126438	125955	87659	125524	162092	159524	100759	118075	100569	160997	145450	256551
37	4-Pyridoxate	C00847	Nucleotides	182.046	1.26321	-	1174.92	1353.2	1615.45	2596.24	1396	1673.25	1520.58	2343.34	869.978	2502.98	1406.16	2188.07	1334.7	3201.83	937.578	1278.51	1171.51	2189.56	1994.82	2184.42	1262.2	772.567	1531.91	1966.84	2116.37	770.823	1527.29	2344.72	886.15	1853.66	2104.74	0	0	1075.26	7119.63	1767.56	1350.9	4056.69	1427.22	1628.68	1362.43	2201.79	0
38	Pyridoxamine phosphate	C00647	Nucleotides	249.063	1.10713	+	30778.2	5782.35	9753.47	13376.9	53265	20537	49902.9	64025	16577.7	6830.35	5798.11	7761.73	15041.5	0	21045.4	5065.6	4051.56	8822.72	44885.8	5621.34	27057.4	3019	7591.49	16515.2	14379.1	6118.86	8324.39	8029.21	40207.3	31738.2	33535.1	15763.2	14950.5	3009.34	4911.49	16629.6	13825.2	0	13662.9	19739.4	0	5680.87	8833.53
39	Nicotinamide	C00153	Nucleotides	123.056	1.22747	+	6628794	4967959	4490526	4626156	6933158	5538296	3506391	4232590	6359106	5285760	5184771	6234564	5915052	5913070	4648182	3875857	6273456	4813540	3882405	5048358	5019686	5902230	7553512	6904680	4624618	5512006	6627982	7685914	4929288	6242868	4471252	6916368	5951906	6220110	8381792	3995285	7407222	5116920	7069558	4290768	6267216	6079360	6755768
40	Adenine	C00147	Nucleotides	136.062	1.22079	+	1521870	1283813	1525546	1105578	1077007	947659	960013	1498849	1023525	1453520	1133408	1304029	1486539	1129354	1038171	1166246	1040453	1179235	1129365	949668	1172065	1104392	1053152	1300697	1152163	1055967	1153244	1068166	1180794	1164094	1136066	1585631	1346884	1199598	1250406	1296314	1365306	1244370	1443805	1311992	1179520	1437397	1815582
41	Adenosine	C00212	Nucleotides	268.102	1.14594	+	11194780	7690596	7916274	7824710	10048850	9846873	8279162	10381380	9125171	7616278	7990426	7265626	6180756	6151298	8773382	8318578	8751128	7760046	7428696	5843032	7533898	7772646	9089044	6689830	7669344	6899636	9265808	9111952	9175221	6467772	8730603	6555294	8141398	7329528	6167218	6501472	8079196	7870232	8930914	7161522	5283188	8043454	8040270
42	Guanosine	C00387	Nucleotides	284.099	1.22672	+	2214750	1317451	1366731	2214709	1844381	1522970	1403591	1819547	1480291	1950164	1130770	1345126	2070338	3427224	1227224	1799629	1842666	1499466	1696369	1648591	1462166	1803828	2257372	2524358	1710354	1434066	2002654	1853747	1876930	1303831	1761294	1642717	1626214	1786018	3184479	1570524	1688927	1750491	1401406	1439283	1721296	2213789	3160535
43	Inosine	C00294	Nucleotides	269.088	1.22629	+	9004367	5777296	6406764	8350584	6472074	5889340	6515494	7184374	5775786	7726576	8584901	8904013	10374990	9984557	8547113	8510059	8337152	9161260	10087610	8602936	5970996	6841794	8456360	9295482	4914979	7499422	6764188	8250314	7842896	4855552	8505535	7355864	6695986	6005290	5891092	5532532	6230106	4523604	5777416	3765986	9727985	12259750	13813060
44	Uracil	C00106	Nucleotides	113.035	1.22868	+	698218	601049	545385	569061	611802	610088	731146	408887	566744	410225	794102	699246	598296	827428	889035	476722	922541	789987	740434	825552	492102	565010	731827	709864	543723	665804	541222	634447	619277	433882	428950	688713	616034	581410	738808	486553	569706	440981	687959	506666	718188	968941	856565
45	NAD+	C00003	Nucleotides	664.116	1.38131	+	1677557	1564503	1673402	1167243	996870	1219431	2091830	2165631	1107021	1737527	895162	873727	854088	908596	1679799	1470862	995289	1580723	1831026	791037	1541954	847568	1002666	1333352	1907299	945181	1432296	1422376	1747698	1106926	1984443	1246779	1249414	1248838	1031294	2243300	981046	1784124	1131750	1710962	609573	1303016	1412472
46	NADH	C00004	Nucleotides	666.12	1.38158	+	94786.3	71843.3	48731	52967.9	53002.9	54423.5	100496	117622	48840.9	101125	38048.4	43030.2	37033	34992.8	95721.1	71523.2	34440.7	88550.9	84227	41098.1	64669.6	40901.5	82591.3	64642	105750	19951.2	57670.5	99530.5	93210.4	30522.5	102043	59167.7	50270.8	64557	59332.7	138924	49296.1	103830	70687.3	113490	34596.6	68171.2	52643.4
47	GMP	C00144	Nucleotides	364.065	1.56201	+	1138632	1084790	1137216	1288468	942295	855894	833524	1108101	1095703	1126938	1349484	1252210	1111111	841232	1321015	1640074	1279056	1401504	1177591	1179608	937387	1257727	816136	1174306	813028	1078987	945490	952639	794888	798672	1526884	1712137	1663898	1506893	1051550	1297483	1379856	824148	1387043	1168652	1443139	1642384	1529559
48	IMP	C00130	Nucleotides	349.054	1.66825	+	416372	348878	405408	328704	455482	275900	332797	377303	322923	271057	848670	893814	720861	885298	1205166	876369	899183	1175441	1030378	916759	387865	303570	375231	382857	438780	272621	458020	456685	473035	358194	518005	400647	332592	322932	293706	385396	270885	256462	258486	326536	921058	1094879	762214
49	CMP	C00055	Nucleotides	324.059	1.21001	+	589174	483347	581052	553812	492318	424010	617021	575312	515876	655224	318857	301125	331561	372458	548223	401597	318626	347541	276104	266309	477428	518330	396260	413080	529189	384193	517970	480062	518315	386884	928140	812390	813126	606900	472636	616781	639551	461738	662893	616215	423873	391737	444248
50	Orthophosphate	C00009	Phosphates	96.9683	1.45843	-	20653520	13006330	15244820	17438090	11312740	13316220	8487203	11772890	14481940	16473250	22986920	22847910	16404290	18349210	11432580	16996350	15446990	19302110	11211880	14576830	15292800	22147610	16779220	15953460	20426390	29279680	16093800	19910870	14300290	12453360	28083210	16442560	16044810	12770240	18740880	20753110	14340010	21923610	20028140	19323950	16600140	22511090	17545450
51	Diphosphate	C00013	Phosphates	176.935	1.4566	-	1366431	1011289	1362303	1429119	607409	1025685	448255	773049	1136106	1231537	2042826	1802799	1085897	1853408	530864	1061291	1144637	1143129	588246	1087727	1147425	2227999	1528268	1269470	1494946	3024312	1182866	1978756	949176	687632	2189660	1557213	1076687	1060601	1924227	1569097	1285986	2207267	1888149	1324828	1529194	1488286	1263987
52	D-Glucose	C00031	Glycolysis	179.056	1.20959	-	863799	669870	759832	1000943	728098	650271	614080	957324	690810	986074	1589600	1776353	1480426	1693090	2010821	1903198	1593417	1841180	1816821	1645186	763474	809507	615792	1390073	621964	662318	627568	595029	1026107	658404	1146462	1064133	1147761	467822	445117	698731	769765	450321	532505	551820	1873553	2928368	2154884
53	D-Glucose 6-phosphate	C02965	Glycolysis	259.023	1.46565	-	4264354	2546603	2547117	2831986	3111767	3118405	2932544	3442834	3110585	3146900	3060471	3697780	2658870	2809157	6420454	4344816	3188894	5389616	3445216	3059835	1839650	2062849	2964295	2915597	5209436	2207176	4892828	3093960	5044064	3324885	4545008	2875603	3080094	2315990	3576335	3057510	2575229	3277038	2279399	3102081	2762643	6482994	3174856
54	D-Fructose 1-6-bisphosphate	C00354	Glycolysis	338.989	2.23079	-	125660	20991.1	37172.4	78002.7	104574	33299.5	22936.8	67863.1	101424	52369.5	13073.6	32736.2	72195	8351.42	2194.2	4702.91	21838.5	29725.4	29129.6	29813.2	65931.5	114688	42047.5	64495.7	59888.9	72643.4	45857.1	58949.6	151003	47951.9	14846.5	122596	62832.1	78188.1	40726.6	24957.3	87195.1	26044.3	133001	51076.6	25465.2	22656.4	116254
55	D-Glyceraldehyde 3-phosphate/Glycerone phosphate	C00118	Glycolysis	168.99	1.47321	-	392069	308202	362713	545524	468217	244394	357378	427342	307154	413089	175112	213009	264520	138856	203898	194040	228610	315752	498341	277489	290855	366706	260008	384654	339690	262522	333776	268131	548412	356106	615859	345733	483558	323572	205453	382124	392735	200457	336693	317328	152772	312230	532817
56	2/3-Phospho-D-glycerate	C00631	Glycolysis	184.985	1.59982	-	573363	222023	244603	291981	559038	160794	258572	534937	456331	330853	133502	197738	177075	121340	50780.3	84957.2	140251	176448	164342	156991	202315	277650	315785	274483	390059	286117	342452	418968	501280	303568	372537	370901	265731	257664	360757	285040	188786	231375	313319	243677	170498	209611	285117
57	Pyruvate	C00022	Glycolysis	87.0075	1.75502	-	1305542	1281555	1332670	1478082	1070388	1037327	1173421	1293575	1047376	1625260	1754595	1907863	1941954	2005981	2166597	1983239	1863187	2707618	2328268	2123234	1045046	1080248	1093398	1266635	1120819	1066311	1171318	1155590	1382293	965503	1686995	1205600	1213992	1186733	972624	1389077	1015404	1207917	1049277	1109739	2268996	3327021	3406856
58	Lactate	C01432	Glycolysis	89.0231	1.26229	-	4837884	4535120	3963721	4068522	5484758	4086614	3663239	4709894	5554636	5687828	9592238	10191360	9339611	10798540	10515140	11510300	9208611	10897420	8113856	10181090	2746354	2593069	4132695	4860631	3533732	3526874	5927446	6423290	4858874	3858325	3740671	3445270	3333902	3214780	4972740	3865313	3248555	3611516	3618748	2891832	8840447	13383150	10106740
59	Maltose	C00208	Other sugars	341.109	1.19537	-	297188	239390	257876	231923	204976	220294	221254	262586	229303	284388	213268	218367	164080	206504	234686	237191	206189	277308	184698	206011	222861	213739	206105	290619	253388	219581	258876	262886	260795	197969	223416	201895	204537	275781	215212	204860	145237	195035	298230	197257	199480	194894	258321
60	Maltotriose	C01835	Other sugars	505.176	1.19474	+	896344	841861	758842	886163	732797	867671	946600	804363	988410	849213	1025418	1101802	922684	754789	1326986	931364	992272	1200765	1192030	975800	821780	861471	846984	1102029	1075455	983559	1172783	1122316	1116123	898892	835952	1060539	961526	947391	1045763	734204	997205	806658	903296	957898	741985	1151358	1006822
61	alpha-alpha-Trehalose	C01083	Other sugars	343.123	1.19603	+	501116	419023	467254	374852	406904	406607	481488	460023	483953	459906	466220	501410	434646	373078	591996	424648	480947	619584	545004	366920	488306	317885	409239	507149	491907	414813	577951	424070	486249	427850	447667	450117	461385	489434	457102	450635	451553	392206	464074	559426	334578	507907	484489
62	Mannitol/Sorbitol	C00392	Other sugars	181.072	1.17773	-	13362.2	9118.33	28350.3	14136.5	10786.1	13568.8	7351.78	17293	8003.08	14001.7	65406.4	51595.2	49734	57042.7	21716.5	69480.2	23640.2	38000.3	41978.2	56978.9	13822.4	30304.3	9615.26	64545.4	3475.68	8579.13	7326.99	11470	18744.4	7310.75	7855.97	25510.3	15806.9	8064.75	21870.3	5954.02	19913.4	30635.8	33300.1	18716.9	48812.1	18952.2	15447.2
63	D-Ribose	C00121	Other sugars	149.045	1.21403	-	88763.8	62011.1	89494.5	48704.4	52368.6	39031.3	42671.7	67399.5	43858.4	63503.2	114577	136449	58309.9	64420.7	54978.1	68534.5	46544.1	62125.6	70525	69308.4	39439.7	147404	73591.7	92587.3	45054.9	129809	47190.9	78433.6	53861.3	44778.6	46152.6	45221.3	53909	45940.7	121064	84060.6	45528.3	105696	114957	46872.5	59258.4	72083.4	72168.9
64	D-Arabitol	C01904	Other sugars	151.061	1.2409	-	57370.6	44362.9	46693.8	55612.9	60671.4	40814.8	46601.6	55240.9	52683.3	51128.1	36718.4	57255.6	67924.9	54946.4	65872.1	54809.4	47817.7	65434.9	65391.9	57840.7	36555.6	38615.6	40272.1	54647.7	38777.3	32052.3	38022.8	38446.9	48491	34315.3	35836.2	37432.5	28453.2	32684.5	42262.7	35737.6	37236	25346.7	26587.2	33810	49034.3	51339.6	52705
65	Citrate	C00158	TCA cycle	191.019	1.22787	-	11028060	8122662	8212272	5983192	5872072	7185386	1148247	5161578	19556210	15472720	3273947	3406500	8803713	3672899	1464640	3114302	3560307	3554144	1318354	2757174	3854799	6044260	15109770	8527479	5317613	5773080	14887680	17966070	2710036	5336799	10364840	18779490	14548520	12524750	36917310	8957133	17259200	17523190	22823020	6261536	8061096	9351271	13225600
66	2-Oxoglutarate	C00026	TCA cycle	145.013	1.81182	-	269500	221098	202731	281884	347057	199484	220663	211776	243717	336856	374016	368607	381932	290765	638034	336730	466754	714867	464852	422232	227640	177807	234461	255822	200926	193507	241669	181087	395764	226950	411170	224696	282532	301430	314875	209832	232588	294369	286006	286802	618131	850787	955348
67	Succinate	C00042	TCA cycle	117.018	1.26032	-	2728931	2079401	2413074	1728353	2251018	2262543	1324338	1782360	2383205	1923162	3734855	4121050	3078262	3028739	3884588	3999348	3504010	3583259	3817961	2805701	2123575	1842821	2421692	2609448	2425383	2617986	3908673	3175426	2274993	2288332	3704845	4094944	3071794	2699445	2697798	2972736	2905604	2379807	3192028	2186239	2044020	3754900	4264388
68	Fumarate	C00122	TCA cycle	115.003	1.22554	-	1196326	855924	1015518	962166	856932	918782	492662	813919	1287839	1083640	928312	823033	1170428	899538	355174	808846	644150	577696	470372	805554	819858	1240472	1324754	1345798	741306	992424	1027744	1424515	781887	827266	1039950	1857631	1671596	1116295	1204395	1020309	1661375	882907	1491720	658760	507352	1033312	1340988
69	Malate	C00149	TCA cycle	133.013	1.22482	-	32706980	22054950	26821390	24838660	21617860	23417650	12040020	20126180	31175600	30347040	22948060	20339400	29739630	23327600	9489333	21447880	16834410	14768160	12307490	20580690	20704150	31015640	33558940	34729280	19064770	25840850	26873980	36262360	20019590	20484790	26132190	47338230	42511340	29270870	29996410	26327800	41118430	22958330	36750220	16902350	12055330	26144410	35856110
70	Oxaloacetate	C00036	TCA cycle	130.998	1.55264	-	26240	26149.6	26837.2	27564	103779	17175.7	30848.4	23440.9	89613.3	28836.5	52510.1	20250.7	21745.7	27086.9	25857.7	30446.9	20567.4	26188.9	23861.5	95424.3	31723.8	27890.2	24567.7	23055.7	26512	24673.2	30304.4	20880.8	22312.6	25055.4	32009.1	30761.7	25896.5	23864.4	92554	24640.7	23582.2	26523.8	101927	24661.8	38262.3	25320.2	24801.8
71	6-Phospho-D-gluconate	C00345	Pentose Phosphate Pathway	275.018	1.49236	-	23528.6	8665.54	8211.68	18466.5	23766.6	16696.2	11211.1	25103.3	18639.3	17086.7	8881.85	12664.1	31751.1	1948.25	4014.39	7350.33	12912.7	15004.7	13482.4	18433.6	20625.6	33734.1	16708.2	10130.8	16783	31744.8	14341.6	13844.8	39155.9	13112.9	14860.7	11215.2	18159.5	17641.4	7140.03	10698.5	17973.4	2004.87	15932.4	12761	20869.9	32323.1	16323.5
72	D-Glucono-1-5-lactone 6-phosphate	C01236	Pentose Phosphate Pathway	257.007	1.47091	-	52732.3	36196.3	30236.9	39444.9	45174.4	40172.2	37870.6	46319.4	46705.1	28506.2	50996.1	60697	33350.7	21708.8	93262.6	59751.3	57281.8	73222.4	50935.1	51749.1	29485.1	27989.2	42735.1	34414.8	77169.2	31490.4	71218.5	37671.7	68773.1	49285.5	74426.1	29508.5	42467.1	32733.3	57797.8	42930.1	27961.4	44784.6	39291.5	43058.1	35478.1	91265.2	39947.9
73	D-Erythrose 4-phosphate	C00279	Pentose Phosphate Pathway	199.001	1.47602	-	39099.5	30965.6	25645.5	31970.7	36567.8	27489.8	29100.3	29648.5	32098.6	30644.8	40873.3	44819.7	53258.6	29562.9	37831.4	49257.2	38746.9	49487.1	46602.9	39850.4	34796	32309.1	34746.9	40437.2	37557.3	33204.4	43021.8	33835.9	54115.2	36903.3	58935.7	42037.2	51850.3	30348.2	29902.5	31232.7	37164.4	28373.2	29696.5	39683.1	25292.1	58026.4	53508
74	Sedoheptulose 1-phosphate	C06222	Pentose Phosphate Pathway	286.476	1.24723	-	3730.13	3650.24	24480.5	15488.8	2668.35	1002.99	1625.75	0	28432.8	69461.3	9660.92	23229	88433.6	174524	1304.24	2147.08	2590.88	1838.04	1972.34	18992.2	5689.47	14433.1	23572.7	11714.5	1651.26	5190.94	1536.68	44494.7	1955.01	1874.03	2192.62	55555.2	3465.46	11314.7	31362.1	0	36449.6	20167.1	20118.2	1210.82	50921	13586.7	94601.8
75	Sedoheptulose 7-phosphate	C05382	Pentose Phosphate Pathway	289.034	1.46745	-	247681	183575	160104	198231	261024	158710	260479	252021	162663	215458	225765	281283	215835	222498	492771	298565	223147	308177	254160	262207	116497	214212	118279	161500	163263	118119	153072	128104	202824	153975	248411	166327	168752	121074	134059	147318	216399	101499	145872	162250	237629	473983	230472
76	Pentose phosphates (isobars)	C00199	Pentose Phosphate Pathway	229.012	1.47481	-	385782	322245	261101	498731	408888	237496	333464	384608	251096	382578	361164	409478	499847	348656	497906	484281	433569	563292	639518	564269	282390	317514	260421	327953	295526	303112	292002	253531	488525	295208	510310	248805	315768	264534	202284	313466	256101	184413	236190	294053	406944	698131	514577
77	5-Phospho-alpha-D-ribose 1-diphosphate	C00119	Pentose Phosphate Pathway	388.943	1.45625	-	43404.2	69555.5	79312.8	67958.7	37450.5	26624.1	31428.7	44931.1	44345.4	77130.3	41165.2	57692.8	95625.5	115988	27324.5	48747.4	51780.7	53995.7	28487.8	63426.3	35673.5	35751.5	48638.7	59728.5	28362.9	26535.1	29478.9	60517	32390.5	27545.6	47266.2	67480.3	50661.3	50959.7	19735.6	69886.2	47309.4	32407.8	35489.3	32508.6	72834.4	54617.3	141518
78	Glutathione	C00051	GSH homeostasis	308.091	1.22602	+	51220080	27895620	32448870	32777860	44108410	30032610	34820680	47060190	34430230	33451690	12448140	16793700	13968800	9883719	13852610	19505520	20230530	14494010	17283280	8507827	25352300	26491170	21880830	34584040	18067880	29917940	30894060	27377340	26069300	15596540	53618590	47960140	53909060	31446260	33698930	39689160	55936610	22708600	68727640	37977560	10097100	15027920	27223300
79	Glutathione disulfide	C00127	GSH homeostasis	613.158	1.56294	+	143929	71532	107941	101892	113367	96734.1	90542.3	95378.8	98879.1	130443	9455.5	11935.4	8697.11	0	30711.5	37196	31470.8	37387.8	42499.3	4253.74	117471	105019	75643	86191.4	97350.3	76103.9	80782.5	30894.2	171917	87809.8	209239	161884	281799	162186	94408.7	226015	194924	118387	134816	176994	7370.58	6952.84	30239.8
80	5-Oxoproline	C01879	GSH homeostasis	130.05	1.16043	+	167991700	135260800	132911600	166418400	180302500	136372000	149660300	166459100	169492700	195927200	103911800	125483800	120669700	106323300	115785000	123354700	105481400	114850300	112884800	123100100	128804200	124141000	152671200	189870700	102504100	115709300	159444800	165909700	137569800	127659400	144555700	167540100	167564100	131841900	119275500	131086500	160611600	121436200	144679900	119302200	102692300	123367700	134372000
81	S-Glutathionyl-L-cysteine	C05526	GSH homeostasis	427.094	1.18155	+	392882	555680	592370	483793	377186	410224	340389	374165	655410	1051428	364900	247904	272702	321220	340036	271958	252783	449163	237346	434569	381502	538485	614550	717793	464975	353867	359894	327885	638420	544081	477897	533533	942234	597665	447735	692303	591930	490930	425386	612660	204554	112779	580367
82	Ascorbate	C00072	GSH homeostasis	175.024	1.20778	-	719246	355983	524051	329708	315640	195546	166578	1619656	242801	404359	80035.3	87627.1	83812.2	0	96514.1	170788	84438.9	97822.8	90427.8	85860.3	53620.8	61841.7	91351.6	270943	60023.9	53377.2	290479	211635	62957.7	46483.2	438568	194523	81352.3	179429	0	292161	55827.6	208684	86865.2	286102	92132.7	128968	120221
83	Dehydroascorbate	C05422	GSH homeostasis	173.009	1.2314	-	109026	144127	105710	51838.4	73374.8	83302.7	44970.1	331518	150540	124004	22374.3	31363.4	627778	32080.7	27892.2	45674	22039.2	36479.2	18820.7	24539.9	29370.9	49102.6	89931.2	95880.4	49808.4	50127.1	142515	120619	204487	52462.9	124889	109517	94864.5	112374	182838	97358.6	111390	124690	125106	75985	119382	49747.7	84919.1
84	Cys-Gly	C01419	GSH homeostasis	179.048	1.1976	+	190557	39089.7	101663	52481	227842	91618.2	47967.2	295102	104464	94051.5	39823.7	64974.2	36292.8	28208.1	11862.5	108853	48215.3	42543.7	62565.9	22205.7	48198.4	69008.8	75234.5	73972.7	50127.4	87755.7	55911.9	71509.5	63529.5	41289	267663	140416	166608	30210.8	68096.7	64305.6	210606	108319	322730	176987	53961.6	104679	78063.2
85	gamma-L-Glutamyl-L-cysteine	C00669	Gamma-glutamyls	251.07	1.22637	+	5273830	4030804	3091835	2222582	5060862	2068984	3777612	4831362	7310144	2617368	1638017	2093698	2178533	1054332	4745000	2004216	2249816	2745962	1886203	1538981	1723032	1925816	2938320	3427261	1175292	4357562	3823671	3533235	4422420	2276904	7472700	4369836	4652487	4857990	3380677	3661097	5204724	3432513	7020554	5149998	2221553	2117924	3973457
86	gamma-L-Glutamyl-D-alanine	C03738	Gamma-glutamyls	219.098	1.22371	+	927182	621040	679815	998565	901765	490686	577563	652699	673005	705069	977435	1304335	1668216	1214904	784436	1484691	1032329	1043406	1082644	1148611	730626	1167620	830978	1335058	507830	776786	817179	964566	847213	636072	1020742	1246616	1105720	666339	567833	778978	954703	696390	918729	609404	852985	1173558	1336782
87	gamma-Glutamyl-gamma-aminobutyrate	C15767	Gamma-glutamyls	233.113	1.22282	+	503916	285423	389505	572421	432832	254298	331934	442412	416753	419170	378570	425161	595942	253323	244962	563403	252429	210458	225024	518782	375039	577073	366208	663931	75216.1	473926	310397	391617	317382	200052	651919	804127	524221	401783	105515	396008	531948	339619	546208	256785	517525	563123	805913
88	gamma-L-Glutamylputrescine	C15699	Gamma-glutamyls	218.15	1.0468	+	58642.6	25918	20181.9	57409.7	125454	60602.2	61300.1	114641	36661.9	25267.7	45377.9	66049.8	130542	74260.6	205951	161478	92049.3	58446.9	224716	127570	80577.1	61861.8	64197.2	103233	14671.6	67485.2	30016	40160.5	130400	67346.5	51815.1	25638.7	70813.7	20486	9103.21	34355	51025.4	14830.2	33463.6	73212.5	109123	134166	149399
89	(5-L-Glutamyl)-peptide	C03193	Gamma-glutamyls	260.089	1.45598	+	66747.6	59085.8	50229	66018.1	42726.2	28359.2	45631.4	52080.9	53137.7	43530.8	80447.2	96803.2	131440	56726.6	61349.2	98750	79222.9	71644.1	96628.8	99244.6	37129.7	51673.6	44441.5	60212.2	13467.5	41500.8	38683.9	75428.5	37473.9	49870.4	66290.3	54764.1	59186.7	36013.3	17335.8	25893.6	36886.1	6466.69	25173.4	14076.9	76148.9	87629.9	136470
90	(5-L-Glutamyl)-L-glutamine	C05283	Gamma-glutamyls	276.119	1.20347	+	1415820	1027286	1260036	1687229	1368419	1167991	1666818	2074617	1387256	2106949	661748	796683	913461	858872	647103	895536	733186	644860	600343	777745	1242139	2057779	1097671	2229802	456370	1237130	1172810	1212221	1359380	956921	1490132	1811571	1574775	1449972	476421	1410667	1494023	951757	1364211	1368270	563307	492699	798598
91	L-Homocysteine	C00155	Serine biosynthesis and one-carbon metabolism	136.04	1.1998	+	13302.5	7987.5	104153	34928.7	20599.2	7639.71	23129.5	13629.4	98350	12559.7	46902.2	100017	49052.6	15528.9	144499	10264.1	19789.8	17615.3	41490	119605	13313.4	26330.5	6776.85	7979.51	8676.89	4709.34	11402.4	72525.5	5836.1	14503.4	30649.6	39431.7	46891.2	18408.2	5116.5	26654.2	29844.7	4699.6	7725.6	11731.6	18473.3	52624.1	13192.5
92	Cystathionine	C00542	Serine biosynthesis and one-carbon metabolism	223.074	1.13458	+	2893389	1777763	2329722	4419246	3285337	2183982	3622546	3354114	1560258	2439886	2270161	1624804	1651378	903443	1027028	2871885	2007749	1307031	3137278	2034390	2936303	3433271	1116588	2295443	1027316	1753975	1465625	859533	2667608	1409708	3754781	3732419	3246171	2996726	874431	3860501	3690880	939909	3246592	1799305	1856420	2702606	3374605
93	N-N-Dimethylglycine	C01026	Serine biosynthesis and one-carbon metabolism	104.071	1.13613	+	5631224	3630607	6028862	7860374	8147138	4987594	5879974	7143340	5119734	5569100	5539500	5700126	6708754	6362438	3685209	6557484	4865400	4147730	6845782	6132774	5280370	8546496	5202126	8869782	3633123	4564172	4677966	6344706	5505971	4620034	5484882	9344169	6821590	4649238	2935828	6943184	9127089	3019625	5620974	3021678	4008232	7495884	7876174
94	D-O-Phosphoserine	C02532	Serine biosynthesis and one-carbon metabolism	186.016	1.44163	+	254120	163146	117116	254293	226786	164297	311929	328740	160143	204370	24619.8	20343	70506.4	10444.3	15031.5	15876.5	10836.4	10722.8	28882.8	9974.7	133313	237400	144682	141739	196127	156436	182030	134791	126096	150900	282966	181594	201530	197525	356034	237824	188360	305371	224086	378308	63505	40529.8	48502.4
95	S-Adenosyl-L-homocysteine	C00021	Serine biosynthesis and one-carbon metabolism	385.128	1.23139	+	28366.7	8820.82	16556.4	59830.8	30537.9	0	162223	0	0	55321.3	0	42997.4	25903.9	23108.9	0	0	29686.8	0	55008.8	40260	68555.2	58789.4	0	16257.6	15521.3	31741.8	8939.3	2816.03	16036.4	26539.4	184580	0	66517.6	100990	0	21525.6	36724	0	0	46991.1	31162.7	50953.6	0
96	S-Adenosyl-L-methionine	C00019	Serine biosynthesis and one-carbon metabolism	399.144	1.05668	+	75977.3	39605.9	37183.8	72222.8	222598	93269	283744	181211	49922.6	63912.1	74472.8	64204	35869.6	29241.1	257393	78146.8	76471.9	93521.3	283174	61823.1	96364	53117.6	13643.3	42751.3	115394	48343.3	66895.3	18766.5	195800	106586	171000	95555.3	144630	16895.3	62757.2	134369	108959	39161	138894	92360.5	70460.7	155656	113812
97	Ornithine	C01602	Urea cycle	133.097	0.714647	+	1268321	1310559	1309256	1777303	1869386	1148938	1591668	1480028	1118894	1310986	1218020	1194831	1246923	1342137	1242449	1500632	1162927	1316375	1703880	1327766	1240806	1651001	1234982	1440198	1303931	1149006	1205089	1269196	1317160	1107400	1157702	1216751	1254307	1349447	1130529	1280456	1111962	1299032	1159272	1312980	1155946	1298959	1302157
98	L-Citrulline	C00327	Urea cycle	176.103	1.16453	+	725928	672922	944353	831029	648103	791707	580300	1085316	557152	730741	595277	1438192	906328	846551	817673	1222550	599353	818663	955470	1011515	814723	896289	748316	1169736	622436	598357	913233	815114	403698	689534	723163	1141519	1306654	809304	752396	1021400	1002906	627135	1077972	669801	518292	887443	1059568
99	N-(L-Arginino)succinate	C03406	Urea cycle	291.129	1.1359	+	3283318	1413754	1695775	1980656	2972676	1638247	2405854	2630066	2347966	2526193	3670805	3291594	2440394	1748125	2830933	3904130	2942529	3721841	3715764	2653145	1871396	1832340	1955334	2959731	1469163	1460762	2479541	1996707	2517626	1585012	3763290	2465905	3500811	2035770	1605811	2250193	2090480	1153120	2540668	1486569	2150498	5466234	6633482
100	Urate	C00366	Urea cycle	169.035	1.23714	+	1261095	806975	459608	482988	1144303	1471096	429721	737700	1766864	1121490	1141994	867929	359185	940326	2872981	688191	1687076	2550948	545305	408150	922365	227354	1780855	416383	8310312	547718	5629670	3877953	2368594	1293184	3990191	1452339	2871976	2026098	20213450	5056356	1660215	9986619	4745684	1902997	7491880	4801822	3092297
101	Cadaverine	C01672	Polyamines	103.124	1.03626	+	17366.9	55722.6	104949	49541.5	17447.2	43380.1	98773.7	85852	49323	37422.3	26639	46219	76860.6	30856.4	37166.5	135574	31738.4	42355.8	116700	97848.8	38133.7	105952	26295.8	44927.7	97917.3	30025.3	35033	85611.1	41957.3	25507.6	52932.2	70365.3	50572.6	92320.2	34698.5	44502.1	41954.7	171663	40304.9	29412	85623.7	47596.8	105637
102	Putrescine	C00134	Polyamines	89.1081	1.02828	+	646584	567569	576190	727651	713684	791267	517978	617314	546596	751171	529080	563293	619778	786773	1461343	744019	628618	674209	588075	650863	552459	592947	639214	689106	1065529	515638	794004	606421	513586	669356	572349	534974	731399	663574	1004551	634869	510915	1030288	537365	551621	739482	1066378	877532
103	Spermidine	C00315	Polyamines	146.165	1.02754	+	10010880	11985670	12782330	12696450	5567476	10772380	3989585	4831655	17244700	18874580	8041668	10137640	18370770	15823330	3574779	9288839	9066215	7790898	3800965	10274770	8934345	14377800	18993710	17937500	6126900	12217300	10571610	16335860	5889812	11317500	9896392	16338980	15196710	16709450	11966060	8516514	12265750	13054000	14315760	8332338	15677160	8692954	15364660
104	N-Acetylneuraminate	C00270	Aminosugars	310.113	1.19942	+	1379938	1694289	1863943	513548	562358	299551	307174	40232.2	947293	329914	1017622	1782600	577802	9590329	659990	183339	484158	474106	172716	1566596	109524	2632983	4179251	284177	415572	1659817	2018758	4090954	83059.6	148439	827288	2939635	322748	1072576	1508778	3044330	2652370	2912078	1759356	1232866	1644915	2644252	1577509
105	alpha-D-Glucosamine 1-phosphate	C06156	Aminosugars	260.053	1.43966	+	453710	367510	358890	274788	635156	488584	691164	690520	330439	272667	438037	396556	275921	343569	1090105	514097	454881	708217	715237	309107	462290	316001	381611	374389	852944	366422	556385	440063	888644	577023	613598	273450	431312	448536	580295	520192	311448	561339	423619	520292	419702	540353	366149
106	D-Glucosamine	C00329	Aminosugars	180.087	1.18261	+	123943	1619499	384451	151767	667341	154516	290534	176647	117896	180391	141548	172027	1674257	210505	477829	171652	115062	207902	394906	922764	105499	150757	136982	185293	150024	83189.5	154525	207415	145537	99768.6	365564	156491	233528	281259	341831	234789	118020	306711	118291	582910	417926	204709	185151
107	UDP-N-acetyl-D-glucosamine	C00043	Aminosugars	608.088	2.41488	+	296394	246417	227257	227324	335535	221835	284754	301366	250656	270879	201484	189007	182882	176615	266768	221174	182394	226484	241711	203554	214434	208982	225367	227506	200162	165324	283004	242272	343458	236083	321579	254605	278611	212348	227833	272258	240626	222907	254943	274936	203314	260675	269366
108	CMP-N-acetylneuraminate	C00128	Aminosugars	613.141	1.2761	-	0	1000.88	0	0	0	0	0	0	0	0	0	0	0	0	0	0	0	0	1844.61	0	0	0	1408.6	0	0	2449.2	0	0	0	0	0	0	2017.61	0	0	0	2785.24	0	0	0	0	0	0
109	beta-L-Arabinose 1-phosphate	C03906	Aminosugars	231.026	1.46713	+	262041	212169	188480	289868	212284	180021	221920	212984	224677	242595	298450	303711	348446	232932	302205	299430	308916	363147	471063	367458	191739	260190	224740	197323	207572	227662	220634	193537	278646	216610	243431	219267	250785	172162	168233	193826	161074	160224	158920	204619	374719	514374	399252
110	Creatine	C00300	Arginine and proline metabolism	132.077	1.15807	+	504611	363321	480628	255533	343551	284086	227441	391599	408182	320009	631687	584072	375053	331741	270076	954197	224254	714778	317786	504259	220034	581785	260224	283015	468592	546088	351552	335908	270435	310002	417037	399156	260602	435588	405085	420613	289135	498809	544976	247780	378487	462494	225144
111	Creatinine	C00791	Arginine and proline metabolism	114.067	1.16484	+	1242371	1989135	1749069	1199994	1188542	1461319	1367783	1487274	1224937	1331864	1455144	1435708	1734334	1821077	1468887	1400338	1398736	1527430	1482017	1523082	1280269	1328860	1467097	1421830	1991941	1158510	1472660	1201846	1619707	1721628	1322681	1316151	1699680	1252184	1067570	1708295	1294090	1765232	1351488	1345606	1327553	1797926	1249846
112	4-Acetamidobutanoate	C02946	Arginine and proline metabolism	146.081	1.25602	+	1135213	925626	892041	1166570	1048994	828606	698120	707598	1260192	1339728	1348823	1648554	1955097	1828875	1073554	1383388	1284848	1222434	1194139	1642218	976377	1260777	1158172	2173546	518377	1050102	1224732	1437838	877416	759709	741402	2054236	1554434	855131	753152	743107	1512758	679066	1193189	629725	1752625	1379240	2175113
113	N-Acetyl-L-citrulline	C15532	Arginine and proline metabolism	218.113	1.13472	+	91866.6	55326.3	76910.6	82038.4	122881	83263.7	119902	95056.8	77507	79761.4	131323	137353	173362	71443.2	192787	182544	107782	176267	183813	180999	117809	130246	75899.9	166374	73537.4	79235.6	112157	71895.3	133617	107985	105572	97313.3	102437	63154.9	55811.8	71999.4	93886.5	51664.1	50406.3	46028.3	201058	241277	258145
114	Guanidinoacetate	C00581	Arginine and proline metabolism	118.061	1.1441	+	162475	292917	154606	134328	85054.6	94932.1	84763.1	258446	116909	90199.9	121069	101272	174927	121124	103985	104993	91814.6	134763	150366	84614.8	111659	130646	105522	90609	118306	97082.8	89344.6	74536.7	387709	115398	147451	47082.8	78517	113552	93546.1	131124	68919.5	107983	109074	107129	137806	147285	102521
115	trans-4-Hydroxy-L-proline	C01157	Arginine and proline metabolism	132.065	1.1622	+	730020	578280	645292	641860	661800	560732	677876	655912	552004	633988	554678	661018	646146	599053	692660	596257	541802	644236	729172	664749	603839	595765	675381	692830	583923	523240	562078	638501	554405	523448	645414	679830	729713	533898	577033	679564	622627	799656	592346	810744	519907	626911	764813
116	N-Succinyl-L-glutamate	C05931	Arginine and proline metabolism	248.076	1.59261	+	391398	305175	337560	405765	560815	333942	278961	436822	602903	493209	265925	285278	336450	258872	433628	235882	255221	296969	305514	370970	360074	239731	433085	599552	145916	232701	453906	352292	443388	312791	670965	696001	950733	599368	244838	331130	533721	185337	896330	331341	292609	713189	715464
117	Pantothenol	C00864	Panthothenate metabolism	220.118	1.26993	+	140470	132131	133710	66063.3	146780	144777	95906.8	140307	126763	116510	119603	137261	45574.4	167745	128343	118713	97072	120984	52724.2	85976.1	246233	103144	289835	195506	240477	156031	343466	346461	143098	265875	166168	121155	92590	161533	398152	234197	54984.3	320080	147251	104198	53302.9	77301.4	137699
118	Pantetheine 4--phosphate	C01134	Panthothenate metabolism	359.102	1.24671	+	0	0	0	0	0	0	0	0	0	0	8922.29	0	0	0	0	0	8977.75	0	0	5896.05	0	0	0	0	0	0	0	0	0	0	0	8533.49	0	0	0	19268.6	0	0	0	0	0	0	729290
119	Taurine	C00245	Sulfur metabolism	124.006	1.17488	-	2477764	3086382	2685769	2934344	2636310	2530227	2745110	2773939	1844876	2583014	2854855	2860995	2663882	2418234	3009278	3289323	2714071	3130700	2809080	2730836	2869767	2109350	2207695	1943488	2890139	2503602	2614009	2732242	1871918	2731953	1571920	739905	593364	1849450	691533	1049272	444687	1720821	569869	1576372	2267878	987422	770311
120	Hypotaurine	C00519	Sulfur metabolism	110.027	1.17846	+	13339.8	21030.2	22913.2	43405	30146	22539.3	19264.7	59362.6	13102.4	22591.5	23199.9	0	7616.59	10010.2	0	22582.5	0	0	8183.02	0	36438.7	74337.9	0	18073.2	31888.5	26193.4	13608	11883.3	0	29891	0	0	0	0	54238.4	0	0	0	0	0	0	0	0
121	3-Sulfino-L-alanine	C00606	Sulfur metabolism	152.001	1.54467	-	12692.5	8416.07	44127.1	6828.59	13959.9	1688.84	12486.3	3192.22	9706.58	5838.19	14516.8	4812.65	23369.8	4070.06	15682.1	2157.29	1406.54	11108.9	10911.9	15850.4	3297.9	1612.94	4438.42	2032.44	8550.09	8403.4	7328.36	1929.26	1357.92	4408.98	22228	16505.2	3525.32	12848.6	16133.6	15320.6	4082.85	27918.3	3945.86	16736.5	6087.53	6502.43	1416.95
122	2S-5S-Methionine sulfoximine	C03829	Sulfur metabolism	181.063	1.02341	+	117591	55834.7	72027.6	36681.9	52676.9	14379	28097.6	54356.2	71412.6	56736.9	52714	63245.7	20458.2	3709.99	182514	41721.5	6532.88	44852.6	86621.1	45094.2	14436	71245.7	69010.7	33853.8	42193.4	7189.25	77685.2	43090	171204	50873.7	93662.5	60799.1	74226.5	36790.2	6607.89	35696.3	67025.8	64774.7	68385.7	97570.9	49913.3	61992.3	49245.2
123	L-Selenomethionine	C05335	Sulfur metabolism	195.986	1.0659	-	57661.1	68371.6	65899.5	65601	22072.3	62115.4	30787	36982.6	65662.7	72544.3	50185.5	56982.1	59531.6	62069	23859.9	73276.8	61615.9	67148.8	38124.2	52277.6	57780.6	68762.7	62451.8	56742	55493.5	59814.5	65348.2	60943	34081.9	58832.2	79068.9	45986.9	60564	57129.5	52324.2	70083.3	60216.8	66295.6	56003	64051.7	67994.7	70691.3	66827.1
124	L-Cysteate	C00506	Sulfur metabolism	167.996	1.45299	-	39216.9	17119.2	51902.4	4336.29	31239.3	6412.5	17128.1	2048.17	21222.2	3501.38	28433.9	22604.8	12640	28857.5	18720.2	1714.56	1133.45	3389.79	8141.29	15646.1	2373.45	24345.3	31510.3	5633.8	25906.8	33355.8	16032.4	23686.4	1753.01	1136.09	25435.4	56123.7	6380.07	19412.1	20463.2	41785.6	16792.6	56795.7	22234.9	21935.5	19955.7	53948	9041.6
125	L-Methionine S-oxide	C02989	Sulfur metabolism	166.053	1.17589	+	44503470	31622770	30407700	66943300	47510400	22679350	44213120	53030390	32199670	42497590	28378200	29131560	39092830	40160890	18223290	47319300	28026260	19121400	38050610	40784780	36073800	60593170	50157580	71509530	12620700	32715550	34002640	36084980	38447410	23390080	66734540	115987300	91680770	28287650	54740080	50304410	105342400	23626840	89893630	27954770	26050910	80374200	103196400
126	5-Hydroxyindoleacetate	C05635	Indole and Tryptophan	192.065	1.23383	+	4779.01	12389.1	11601	12825.4	7048.78	2869.22	9894.15	3365.73	3212.57	135847	8406.79	10646.1	9273.09	36895.7	15802.4	24078.4	56532.3	39403.4	37933.7	22475.4	6219.27	3992.78	3350.79	16771.6	6598.22	10771.5	7884.53	6509.78	8528.57	3950.71	124844	19610.7	3643.24	3827.82	68651.6	308685	9867.19	139997	30269.5	4451.34	156947	88478.3	170128
127	3-Methyleneoxindole	C02796	Indole and Tryptophan	146.06	1.22653	+	372631	440260	463665	306706	396553	615989	692860	277241	580724	422074	521551	309709	262542	462030	641970	375722	500317	542268	384764	481151	516608	511210	386740	774527	435864	671525	531555	489028	455031	529631	144356	469561	371158	625481	488872	516904	396121	278105	500616	408616	462261	561872	336127
128	Indole	C00463	Indole and Tryptophan	118.065	1.22657	+	1256104	1237824	967028	1140376	1472828	1415996	1176670	1102054	1445234	1173085	1485439	1781359	1753911	1748560	1929040	1667351	1923784	1942116	1605064	1509903	1525989	1172168	1985481	1482203	1719426	1465686	1785374	1935228	2178723	1578378	1139020	1433492	1177177	1527393	1822410	1375020	1266604	1603589	1503818	1174309	1964426	1905475	1974354
129	Indole-3-acetaldehyde	C00637	Indole and Tryptophan	160.076	1.23036	+	110141	213076	147057	45390	206321	214429	231334	125178	116521	151824	296377	130513	255972	117301	253131	238986	221087	327704	268329	237287	286609	111275	268636	277339	315450	277646	397054	191107	333186	282834	131639	244312	207454	265922	266495	220910	231919	226544	236376	150610	247942	346540	209828
130	Indoxyl	C05658	Indole and Tryptophan	134.06	1.22079	+	5667.33	25160.3	15415.9	5148.93	15251.2	39743.9	25437.5	15991.4	10192.3	8675.22	45237.2	12276.2	66471.5	17721.2	28866.1	30018.1	10951.8	35492	18991.1	28240.7	9536.39	12155.4	13134.4	7803.66	8380.1	17385.7	20687.5	34885.8	11898.8	29267.4	8261.72	16184.6	16181	54336.6	26117.8	14574.8	38785.2	7717.17	38007.5	4402.75	31640	19174.8	77429.4
131	6-Hydroxykynurenic acid	C08480	Indole and Tryptophan	206.045	1.23426	+	84083.6	145334	2008111	80356.8	64621.2	0	1215842	520385	749706	321219	0	92327	135408	2005000	41226.1	95606.4	182735	943408	776443	59228.5	66608.3	409275	211847	1076669	161904	1171180	77334	87582.5	968915	65916.1	287670	78937	1368960	154988	689303	128529	420410	364948	80378	983748	92771.4	362862	53499.4
132	Dopamine	C03758	Signaling	154.087	1.20224	+	230247	283303	246277	206796	203075	245000	281748	209552	206054	313651	435138	499131	414939	461690	714830	655102	415112	735365	882526	423091	234332	210874	154126	192702	250717	213854	224255	215096	279557	199840	191725	255426	222859	258807	251453	201937	137219	265424	215139	245222	569124	426462	692304
133	Ectoine	C06231	Inositol	143.082	1.19183	+	659191	801508	649045	620753	583576	504224	545282	695394	369824	622155	455760	544554	623170	560698	451919	570093	477097	494945	620421	481213	545062	621719	639744	785556	597430	563612	481888	619878	463656	424951	648572	649894	664618	480621	454630	650692	644341	646492	618620	447811	494999	684644	712273
134	3D-(3-5/4)-Trihydroxycyclohexane-1-2-dione	C04287	Inositol	159.03	1.18126	-	58994	47029.5	47238	40427	44027.6	40725	36286.3	40544.5	43939	64123.8	66336.6	69469.3	57148.1	77702.1	80936.5	78286.9	65222.5	82927.2	66269.1	66809.6	39197.1	50773.4	49456	57217.8	46542.9	38748.2	49795.3	51511.5	60705.2	45748.3	65710.2	56945.8	64470.4	46656.1	38929	53144.1	56413.7	35526	45806	42124.8	71456.6	97192.8	89944.8
135	sn-Glycerol 3-phosphate	C00093	Glycerophospholipid biosynthesis	173.021	1.46519	+	16529980	14984380	15228960	19211620	15694960	10648200	15760360	18836570	15624710	14408910	26026830	26106490	33225610	21881930	21680060	30349890	24080900	26286960	33386970	29266300	14449230	14205080	14883180	17220280	9269106	14176640	14216280	17051710	16631000	16519960	21483870	16202640	18658960	15051920	7254626	13609100	12462590	6242248	12836570	10900540	21815930	30576230	36424580
136	Ethanolamine phosphate	C00346	Glycerophospholipid biosynthesis	142.026	1.16709	+	1749465	1734443	1888867	1568590	1274749	2080286	1700280	1370873	1515763	1479484	1021794	1102410	917900	934092	1208796	1151619	1200080	1648114	1267365	661744	828659	1021065	1060351	773603	1989084	1042702	1254706	1235918	625873	1067440	1435809	1302281	1327913	1873331	2891255	1972228	1214165	3016056	1869088	2257617	718410	908060	1142968
137	sn-glycero-3-Phosphoethanolamine	C01233	Glycerophospholipid biosynthesis	216.063	1.16555	+	7034960	4771984	6391520	6433972	8405355	8096180	6244372	7294212	7682580	6891478	9930648	10120140	9170471	6886564	14715870	10691600	12238170	14420160	8098468	8868377	9330508	7271080	11591650	12556250	13695050	9761463	13849440	13898570	14060660	11624520	10302370	7953670	8378726	10161660	13832120	7665290	6224350	9797264	8456438	5519630	9674892	10762350	12013270
138	Acetylcholine	C01996	Glycerophospholipid biosynthesis	147.125	1.15793	+	157354	114122	220397	113904	96608	82737.6	37093.4	225942	184414	307483	20524.1	77917.9	87958	63230.3	44983.2	111919	60693.1	96602.7	83091.7	123484	52977.1	127305	160864	127738	53987.9	113512	158020	94554.2	58756.5	43156.1	177939	105409	222478	123471	55822.2	81111.9	119112	88739.1	145101	83338.9	59418	108477	214006
139	CDP-choline	C00307	Glycerophospholipid biosynthesis	489.114	1.17537	+	45741	14593.6	18916.9	37548.9	51229.2	15771.5	39055.3	29163.7	32662.7	10364.8	77809.2	138724	129771	135052	131274	121059	117506	117923	93592.9	138736	14653.3	15714.8	29312.9	15476.5	47791.6	36717.6	73285.8	45471.7	46139.5	0	40376.5	21917.4	30768.2	13106.5	34864.3	49152.1	15891.9	34039.8	0	13390.2	151872	164250	167447
140	L-Carnitine	C00318	Carnitine and fatty acid metabolsim	162.113	1.12178	+	15360390	11348870	12120680	13154170	15485430	13876690	14821650	13515940	14423420	14053800	16383520	16191940	11508260	10637660	16700090	16719110	15511320	17520210	20069760	12548020	11968420	10255590	11486200	11884500	14458240	10056400	13370580	11764060	12241420	11229710	16824810	15700140	15633590	12579180	18977790	14324660	15539480	14934240	15723220	12134440	13646100	18870930	20046150
141	acyl-C3	HMDB00824	Carnitine and fatty acid metabolsim	218.137	0.758821	+	1005117	992341	1030884	936265	1425515	823752	738948	1046774	1409141	1325373	464724	576914	406732	272590	58658.9	359414	423345	111833	402547	380451	561596	601774	862630	811870	417006	693607	362450	620163	549199	645656	798192	660807	568598	638450	365550	1051386	855094	356401	854233	444768	234511	182472	239012
142	acyl-C4	HMDB00736	Carnitine and fatty acid metabolsim	262.13	4.41132	+	1070077	4181355	2237201	824426	1386013	1421010	897642	835998	2128161	2036829	2896568	2526229	1367186	3057384	2966087	1218782	2573632	2032100	1086964	3134294	953418	0	1793961	1885537	2479906	1322720	2026942	1076332	1942412	5158576	1457608	1567434	2512193	1149612	2071178	3304991	1679902	2824311	1507287	1796393	3140205	1324101	1490924
143	acyl-C5	HMDB00688	Carnitine and fatty acid metabolsim	246.17	3.63828	+	36097.2	74047.8	59444.3	35885.4	13008.7	14671.7	28335.7	360888	930505	41899.4	112624	37520.2	3411829	30050.6	62004.2	41919.9	82814.3	63215.4	24711.1	36572	13955.5	0	33603.9	29933	40546.5	35657.7	16475.1	55213.3	183256	144900	43221.7	58724.5	42458.5	1036702	60093.6	22909.7	37788.2	124227	51610.1	20147	1661042	39721.4	862940
144	acyl-C10:1	CID57357170	Carnitine and fatty acid metabolsim	314.233	4.34169	+	82511	68248.4	39113.8	96528.5	91698.4	53446.4	47555.8	38671	141389	78598.5	0	80878.1	92328.1	32749.8	2568.33	28832.8	45856.7	34084.9	27277.9	134774	74104.7	0	83780.6	143694	3664.3	76693.8	45019.1	94814	169904	41514.2	0	0	0	0	0	0	0	0	0	0	0	0	0
145	acyl-C12	HMDB02250	Carnitine and fatty acid metabolsim	344.28	3.8291	+	153198	204170	94303.5	51703.4	346958	51567.6	60822.1	64513	335252	177255	110607	146588	37564.3	181643	81724.2	49337.1	84356.8	42196.2	87638.6	47964.8	70444.4	0	91005.5	84845.1	115834	69394.8	265401	140005	145150	107624	152366	96999.6	32899.1	82624.1	167562	227145	88624.4	387593	170421	252578	25260.7	85738.6	17210
146	acyl-C14	HMDB05066	Carnitine and fatty acid metabolsim	372.311	3.93169	+	2646699	1483557	2108375	1099672	2324034	1067645	1337326	1590411	2508448	2370574	1432316	2186178	709678	1475028	997905	1076102	1110262	1212876	1137116	1064457	715675	0	542400	578852	902213	632749	1335840	1102711	668219	1098764	1613422	832831	827180	985370	2206718	1855565	967652	3074692	1505555	1677148	2074267	1904121	1926252
147	acyl-C14:1	HMDB13329	Carnitine and fatty acid metabolsim	370.296	3.87027	+	1057758	753182	706656	429053	1194863	483904	655505	812743	1524977	920217	392326	680010	147327	505702	413948	401213	562860	456420	281203	325709	396876	0	448998	256982	335049	407949	808612	528600	340236	607327	715385	405524	480173	412106	875386	854270	582246	904393	780695	865158	508093	463541	446253
148	acyl-C16	HMDB00222	Carnitine and fatty acid metabolsim	400.343	4.04368	+	1492122	1078405	1293906	566241	1217984	729637	847147	1401738	1253363	1497018	907475	1084342	260156	542566	581683	900631	871880	775659	608626	413459	351778	0	433938	378434	1072371	313669	1035052	676003	320372	687638	988442	401961	480067	457988	2328508	1479232	430713	4294143	578131	884197	1113794	995534	970258
149	acyl-C16:1	HMDB06317	Carnitine and fatty acid metabolsim	398.327	3.96119	+	6985026	5236786	6552198	4730046	6118172	3329360	4728254	6383192	6277452	7551344	2899594	4128013	1469480	2791526	1975772	2303517	2669647	2513305	2304111	2166307	1320638	0	1876529	1547890	2416080	1554420	2329391	1840220	2105706	3643578	4124373	1947893	2734391	2772261	3415864	4603794	4337608	7807490	3822307	5351160	3916118	4430240	3602955
150	acyl-C18	HMDB00848	Carnitine and fatty acid metabolsim	428.375	4.22074	+	393830	285368	298227	122474	178861	167007	170936	273612	294463	321384	217336	261984	62287.2	203762	326865	294080	256133	452386	261797	106604	184191	0	179534	115847	685312	140589	587368	259267	253584	236819	609303	100998	93574.4	313975	816180	457171	98175.8	1484133	188761	274732	312730	434782	405737
151	acyl-C18:1	HMDB06351	Carnitine and fatty acid metabolsim	426.358	4.06923	+	2811251	2049825	2732398	1446439	2038405	1175940	2000686	2705548	2701982	3114908	946144	1198392	424791	1074613	866459	929958	917262	1048218	1207886	461287	758438	0	972835	785740	1488043	619924	1435688	1108640	861394	1043816	1983995	750865	817644	950722	2362098	2209308	1056105	3757313	1588478	1706798	1691356	2009120	1894064
152	acyl-C18:2	HMDB01064	Carnitine and fatty acid metabolsim	424.343	3.98954	+	2221255	2182084	2685782	1898153	2436410	962058	2039890	2532375	2413800	2414327	590093	747882	336820	910936	595558	660083	559706	559543	868747	562961	786230	0	795907	668474	878265	569215	1114480	779192	720857	1051273	1397611	823417	1056698	1026270	1298536	1663329	1288899	2079502	1426873	1350389	1068293	1278576	1307065
153	acyl-C20	ac124	Carnitine and fatty acid metabolsim	458.421	4.47288	+	172156	107044	170413	122645	97523.2	90173.3	107632	161607	88107.1	156477	132032	154188	95687.2	101850	137796	126975	89966.4	120577	115440	90526.8	103343	0	101482	122793	122755	113629	109822	108254	149793	128077	230313	98531.2	101004	102545	92343	148343	110074	184240	138488	164414	120148	141212	156324
154	Acetoacetate	C00164	Carnitine and fatty acid metabolsim	101.023	1.22674	-	161977	155807	175860	154842	157506	145287	145435	191137	126661	176748	236886	272052	237399	236073	315423	294232	265011	313301	288283	253566	131833	150294	132151	194690	122523	135900	133814	147698	195169	132882	224544	156493	162265	113001	98539.1	171979	135076	119074	115255	104778	260702	412900	322604
155	Hydroxybutyrate	C03197	Carnitine and fatty acid metabolsim	103.039	1.26356	-	73880.8	68970.5	77262.5	66123.8	66260.2	55797.6	51945.6	84334.1	53868.3	73523.8	110863	94002.2	83958.5	103577	112029	91968.1	79378.2	108458	94122.7	94379.3	57260.5	56513.1	68489.7	63015.1	52992.9	54668.7	64161.1	73390.5	66911.6	52275.8	72478.7	64967	62026.9	53047.5	50470.7	67023.8	56492.8	58937.5	58149.4	65396.9	86106.2	132758	105234
156	Triacanthine	C08435	Other	204.123	1.22202	+	43038880	31615340	37073810	28247870	39830560	32949960	34367480	36857190	34477280	32091500	24135850	27419570	25542700	29493110	29408220	29127320	27980370	39128250	29440410	27377590	39692240	29804540	44599260	44309330	42277890	36461280	54411230	46155030	55815220	34069650	59570180	36476050	41656530	37908020	35724780	41258370	41533630	25579610	49885270	27565310	19436180	32809480	35955610
157	N5-Methyl-L-glutamine	C03153	Other	161.092	1.15783	+	421015	371213	494324	484772	416290	299809	294692	393262	479135	445958	434379	473365	697252	507558	390900	458238	361930	380879	402650	510187	357904	486541	445482	554547	372914	433798	340080	404215	407388	302020	443168	583757	450590	391510	299316	421791	453299	637674	383728	325610	618875	732951	967594
158	2-Methyleneglutarate	C02930	Other	145.05	1.19464	+	2398541	2313099	2043690	2069846	2244436	2525487	2484789	2241848	2582021	2039293	2339154	2593466	2192283	2023369	2853780	2322563	2490425	2503077	2720117	2223286	2652023	2211540	2475274	2660202	2892108	2365008	3018980	2770211	2779784	2423822	2083170	2724233	2710662	2546662	2406458	1934457	2644505	2195839	2549300	2527014	2016799	2629144	2427289
159	6-Pyruvoyltetrahydropterin	C03684	Other	236.078	1.21924	-	23133	22027.8	18024.4	19835.3	24895.9	16912	11605.4	20690.8	9185.06	15840.9	13695	17406.8	11934.1	35336.2	15541.5	11932.1	11754.5	19745	12342.3	18597.3	18922.8	30826.2	20910.3	28702.5	16127.1	33106.9	15422.9	23856.8	23958	17713.7	21952	16861.1	13884.6	14668.8	5799.64	13723.7	9649.73	15320.9	15044.4	16995.7	18621.6	21580.2	26718.8
160	4-Aminobenzoate	C00568	Other	138.055	1.20307	+	270110	237255	379765	217941	250591	231482	215222	434086	217320	300658	189518	313350	267300	198409	122832	352737	220156	267336	348786	354580	268982	360368	290989	529793	180932	222283	187390	270656	220522	168787	275042	426264	360122	231833	151431	283103	263814	170742	221051	184571	125416	247780	293406
161	Leucocyanidin	C05906	Other	307.083	1.39375	+	490460	297825	418402	509534	349518	431652	434473	317564	430728	551946	68539.3	51305.8	126073	78641.3	141835	112246	134382	188141	131280	42685.3	510575	407827	306717	493382	427016	386666	366489	237722	577780	311419	409479	939657	1001972	589410	320830	504757	704612	621095	573385	717200	39401.4	56914.3	193516
162	3-Oxalomalate	C01990	Other	207.014	1.13273	+	140059	163005	195944	162004	69765.2	91302	48317.9	106747	252660	382500	106503	117998	156028	245156	36662.4	98590.2	97059.8	86596.6	37819.9	108575	93194.7	170920	170314	233074	62542.6	128276	114151	246716	66049.6	89523.1	197929	206522	174263	160302	196493	167234	242726	126306	203445	105301	115757	122094	201550
163	2-Deoxy-alpha-D-glucoside	C03573	Other	164.067	1.02979	+	20817130	16070590	12181800	12471260	25918540	15461110	24866200	26919580	14551890	12389800	10569780	10300780	11121000	6050934	29799800	18314430	10812540	18180690	23530300	11396020	17414200	9913236	11578750	11047130	23710320	9217677	19887800	9450898	27075680	16975680	22652340	12262240	18620840	13948230	14975340	17639360	11402850	15415220	17642230	18366670	10856730	22116450	13515360
164	cis-p-Coumarate	C06738	Other	165.055	1.2252	+	61182500	55488240	49356520	45621800	68961180	64393980	49474270	48301330	74000790	51027080	80216600	89305750	83396760	75302400	94390310	79561990	93613690	105331200	83859710	69325840	82188290	52229720	99088120	76326140	90724820	67122210	97827580	97877800	112727900	69264810	74263050	60967530	55998430	69124430	86538500	69530170	61113110	81834110	70568710	57220560	85330710	97031080	95122400
165	N-Acetyl-leucyl-leucine	C11333	Other	287.196	1.23151	+	244614	297198	225136	102418	172026	136236	168058	126336	139782	292302	269015	301922	217872	254424	101375	245968	163152	152624	269003	329664	98449.2	284647	174322	284730	77414.3	300950	260078	346958	92164.9	119293	177409	191261	241227	213576	203534	318983	364476	232646	271103	182171	223895	170748	180936
166	N6-Methyl-L-lysine	C02728	Other	161.129	1.07184	+	1776360	1233502	1024722	1173521	3467915	1562674	2661120	2061102	1508645	1206438	1290172	1222848	1064595	690399	2250882	1429118	1323503	1582923	2744186	1307793	1838631	1200836	1089704	1395354	1778012	1118807	1631765	1143007	2655313	1792328	1419881	1543546	1743454	913049	1189794	1266072	1528184	989026	1763749	1363510	650127	1662265	1365360
167	Diallyl sulfide	C08370	Other	115.057	1.02567	+	117622	65648.4	82052.8	51080	67074.7	24845.6	118262	56160.8	28094.7	51646	18943.8	55887.3	45089.2	36821.9	93875.7	33465.6	0	67305.8	95443.8	17183.9	28925.5	18472.3	28638.9	44904.1	120769	36994	85071.2	64212.4	122730	51226.4	208665	37857.9	55808.8	46132.2	25656.9	107975	31399.6	80398.8	39433.4	83040.8	9315.82	103595	78038.4
168	D-glucono-1,5-lactone	C00198	Other	177.04	1.20143	-	90048.6	81810.6	77489.1	95298.1	69707.5	58772.5	67751.6	65512.7	63501.2	99942.4	132730	168809	137122	146569	170788	171204	144011	163032	146868	147690	67482.3	85572.2	59017.1	121826	53735.8	74760	80794.7	76747.1	93636.1	67095.3	108715	105253	100752	61385.9	53874.6	83039.6	77012.4	63476	62818.5	64545.3	161241	233307	208188
169	Poly-gamma-D-glutamate	C05723	Other	128.034	1.23192	-	2068128	1912190	2273422	1362470	2070237	1283287	871258	1510797	2221201	1840158	2442604	3258761	2934629	3383605	1879071	2116879	1745947	2130572	1446491	2413982	1433118	2878086	2909428	2129876	1723530	3325516	2469196	2830132	1756082	1725016	2100234	2054010	1378209	1808652	2301532	2212303	1396008	2981203	2186398	1328675	3532756	3105232	4399622
170	Dihydroflavonol	C15570	Other	241.085	1.19555	+	36294.3	48118.9	50497.8	106451	87925.4	58896	70084.6	81928.7	0	51767.7	107574	80028.4	64669.5	37221.2	93319.2	85828.2	38670.6	70357.1	58067.6	36669.7	79888.6	41026.2	67173.4	39762.2	73114.6	64417.9	55740.4	43710.3	12730.7	27020.6	22662.7	13019.5	0	39905.7	0	8377.45	0	63606.5	6696.5	13717.2	23119.9	15603.6	26027.5
171	Catecholamine	C02012	Other	152.071	1.22789	+	433044	523397	528674	565171	443411	455136	659738	330945	316490	523978	1062166	520529	1103582	619846	954195	724097	851958	755223	1722893	1187152	458290	401482	455332	543372	444939	577850	287695	494708	582165	636457	161764	505474	339538	388703	331801	343544	339861	580083	280779	394776	783608	907163	717343
172	Ferric gluconate	C13511	Other	196.057	1.02694	+	172259	93674.2	76276.4	69271.6	99099.8	94795.6	192095	274937	83691.9	73404.2	75447	42271	43842.7	6289.7	225013	143264	95073	148726	173548	43335	130793	48682	40266.9	45796.6	155172	45346.2	134925	48294.6	167026	111848	301145	45340.5	126745	78159.6	69577.7	161663	18529.7	52004.5	74867.6	133772	58497.8	140648	89176.7
173	Catechin	C17590	Other	291.088	1.13956	+	94840.2	63787.8	107346	84491.5	14277.5	50551.7	7963.96	32906.9	85762.4	92434.1	42291.8	48008.3	48008.6	93509.3	18277.3	63736.6	58413	30990.6	16364.9	50608.6	17772.7	47304.3	73332.2	73497.3	32890	33702.3	65587.9	115849	9089.17	16370.4	62994.5	64647.5	42947.7	57985.4	59587.6	46031.1	58145	91298.7	60843.7	35472.6	47930.4	26377.3	75127.9
174	S-Acylglutathione	C02589	Other	333.06	1.4591	-	309698	253558	246546	205533	385452	279099	283560	349647	250578	198499	209110	185264	137558	141864	405920	210643	207409	333190	243632	141701	295462	211310	280430	291534	498519	273844	409993	288765	495496	290400	509302	295969	363750	310247	900306	454167	333546	377788	372346	320322	208344	311027	220034
175	Hydroxyacetone phosphate	C03505	Other	155.01	1.48151	+	51814.4	99122.4	59257.2	67695	68329.2	38670.4	66081.9	82641.3	86063.7	66213.4	106163	106764	1610759	101670	76119.4	100498	105823	101335	105031	111837	55085.4	66551.3	74115	81495	45012.4	61783.5	63111.2	83481.7	163543	59126.5	81641.6	77599.9	69076.2	126222	45908.1	51161.7	43657.2	42090.3	71691.5	41318.5	592731	108163	203454
176	N-Acetylmethionine	C02712	Other	192.069	1.22227	+	62990.2	0	0	7717.73	110017	61166.9	117066	187150	198582	41138.5	6833.77	6198.15	0	0	4485.92	0	0	5538.93	10312.6	0	55821.8	160059	57062.1	81942.8	0	61024.8	4901.36	4022.33	5669.46	0	51688.1	76098.4	33235.2	3736.99	4896.71	0	75247.4	0	29672.7	3439.66	6689.33	5869.27	7370.91
177	beta-D-Glucuronoside	C03033	Other	194.041	1.02491	+	1057923	772088	522705	728835	1509440	909466	1398006	1345294	664945	501655	545418	674751	504065	170788	1351457	1000905	697043	1017198	1209981	599593	1071634	667940	539756	562313	1200956	585392	1036839	389226	1445654	1066699	921544	557443	889941	733874	645034	873325	533526	720322	762739	1017930	543936	1051387	552907
178	L-Homocitrulline	C02427	Other	190.119	1.18755	+	362778	275919	285697	352791	291227	288313	274251	335222	338593	407284	247166	259609	319196	1643344	215946	218901	262925	220183	290862	243034	272811	291864	531065	350945	200197	262583	377766	527282	305450	165345	316089	392339	324875	262044	211494	279364	368188	263043	288378	205985	246264	279882	340584
[truncated: 86 more columns]

## Sheet: PCA iSpen-iw
Variables (Loadings)	Samples (Score)
PC1 vs PC2
PC1 vs PC3
PC2 vs PC3

## Sheet: PLS-DA iSpen-iw
Variables (Loadings)	Samples (Score)
PC1 vs PC2	PC1 vs PC2

## Sheet: PCA GFP-Spen
Variables (Loadings)	Samples (Score)
PC1 vs PC2
PC1 vs PC3
PC2 vs PC3

## Sheet: PLS-DA GFP-Spen
Variables (Loadings)	Samples (Score)
PC1 vs PC2	PC1 vs PC2
