# Supplementary material for: An autonomous metabolic role for Spen
Source: PLoS Genet. 2017 Jun 22;13(6):e1006859. doi: 10.1371/journal.pgen.1006859 (PMC5501677; doi:10.1371/journal.pgen.1006859)
Supplement: S2 Data — For each of three biological replicates, forty dissected FBs were pooled together and analyzed per genotype. n = 3. (ZIP) [file pgen.1006859.s013.zip]

Archive with 37 entries (34 files):
- Reis_results/
- Reis_results/.DS_Store
- __MACOSX/
- __MACOSX/Reis_results/
- __MACOSX/Reis_results/._.DS_Store
- Reis_results/Reis_Ex1_effect_size_histogram.pdf
- __MACOSX/Reis_results/._Reis_Ex1_effect_size_histogram.pdf
- Reis_results/Reis_Ex1_gfp_v_spen_genes_Q_0.01.xlsx
- __MACOSX/Reis_results/._Reis_Ex1_gfp_v_spen_genes_Q_0.01.xlsx
- Reis_results/Reis_Ex1_PCA_plot.png
- __MACOSX/Reis_results/._Reis_Ex1_PCA_plot.png
- Reis_results/Reis_Ex1_power_calculations.out.py
- __MACOSX/Reis_results/._Reis_Ex1_power_calculations.out.py
- Reis_results/Reis_Ex2_effect_size_histogram.pdf
- __MACOSX/Reis_results/._Reis_Ex2_effect_size_histogram.pdf
- Reis_results/Reis_Ex2_iw_v_ispen_genes_Q_0.01.xlsx
- __MACOSX/Reis_results/._Reis_Ex2_iw_v_ispen_genes_Q_0.01.xlsx
- Reis_results/Reis_Ex2_PCA_plot.png
- __MACOSX/Reis_results/._Reis_Ex2_PCA_plot.png
- Reis_results/Reis_Ex2_power_calculations.out.py
- __MACOSX/Reis_results/._Reis_Ex2_power_calculations.out.py
- Reis_results/Reis_Ex3_effect_size_histogram.pdf
- __MACOSX/Reis_results/._Reis_Ex3_effect_size_histogram.pdf
- Reis_results/Reis_Ex3_gfp_v_iw_genes_Q_0.01.xlsx
- __MACOSX/Reis_results/._Reis_Ex3_gfp_v_iw_genes_Q_0.01.xlsx
- Reis_results/Reis_Ex3_PCA_plot.png
- __MACOSX/Reis_results/._Reis_Ex3_PCA_plot.png
- Reis_results/Reis_Ex3_power_calculations.out.py
- __MACOSX/Reis_results/._Reis_Ex3_power_calculations.out.py
- Reis_results/Reis_Ex4_effect_size_histogram.pdf
- __MACOSX/Reis_results/._Reis_Ex4_effect_size_histogram.pdf
- Reis_results/Reis_Ex4_PCA_plot.png
- __MACOSX/Reis_results/._Reis_Ex4_PCA_plot.png
- Reis_results/Reis_Ex4_power_calculations.out.py
- __MACOSX/Reis_results/._Reis_Ex4_power_calculations.out.py
- Reis_results/Reis_Ex4_spen_v_ispen_genes_Q_0.01.xlsx
- __MACOSX/Reis_results/._Reis_Ex4_spen_v_ispen_genes_Q_0.01.xlsx
