# Supplementary material for: An autonomous metabolic role for Spen
Source: PLoS Genet. 2017 Jun 22;13(6):e1006859. doi: 10.1371/journal.pgen.1006859 (PMC5501677; doi:10.1371/journal.pgen.1006859)
Supplement: S2 Data — For each of three biological replicates, forty dissected FBs were pooled together and analyzed per genotype. n = 3. (ZIP) [file pgen.1006859.s013.zip › Reis_results/Reis_Ex1_gfp_v_spen_genes_Q_0.01.xlsx]

## Sheet: Significant_genes_Q_0.01.csv
Gene	Common_name	Control_mean	Treatment_mean	Fold_change	P-value	Q-value	Control	REV/gfp3	REV/gfp1	REV/gfp2	Treatment	REV/spen1	REV/spen2	REV/spen3
FBgn0000100	RpLP0	2995.98	2764.92	-1.08	0.000572317	0.00772355	Control	3011.13	2981.09	2995.71	Treat	2806.39	2748.65	2739.71
FBgn0000114	aret	33.76	45.05	1.33	0.000336606	0.00580051	Control	34.7965	32.8195	33.6603	Treat	43.4264	45.4889	46.2328
FBgn0000575	emc	26.63	50.37	1.89	0.000795092	0.00873936	Control	25.881	30.0782	23.9356	Treat	48.3745	50.4622	52.262
FBgn0002643	mam	9.87	15.3	1.55	0.000686001	0.00834389	Control	8.9893	10.3354	10.2924	Treat	15.2674	15.0219	15.6054
FBgn0003178	PyK	111.83	240.31	2.15	0.000756928	0.00862691	Control	100.664	109.953	124.873	Treat	221.332	265.772	233.816
FBgn0003313	sala	6.39	0.3	-21.3	3.72172e-05	0.00252448	Control	7.01491	6.64514	5.49802	Treat	0.151976	0.369372	0.383318
FBgn0004047	Yp3	271.42	118.14	-2.3	0.000692183	0.0083831	Control	246.12	266.747	301.383	Treat	129.771	103.96	120.691
FBgn0004893	bowl	5.3	12.66	2.39	0.000110661	0.0033722	Control	4.98359	5.67263	5.25074	Treat	13.6481	11.7565	12.5697
FBgn0010316	dap	7.75	13.55	1.75	0.000109647	0.0033722	Control	8.27137	7.3816	7.59282	Treat	13.5439	13.914	13.193
FBgn0010380	Bap	56.81	69.01	1.21	0.000721772	0.00843293	Control	58.43	55.2029	56.8006	Treat	67.8048	68.4853	70.7287
FBgn0010406	RNaseX25	15.86	23.79	1.5	0.000117251	0.0034772	Control	15.421	15.9055	16.2641	Treat	22.7456	24.3837	24.2322
FBgn0013278	Hsp70Bb	183.38	21.95	-8.35	6.45236e-05	0.00281293	Control	188.894	189.912	171.33	Treat	17.0122	23.6638	25.1783
FBgn0014019	Rh5	0.33	6.75	20.45	6.84051e-05	0.00281293	Control	0.358349	0.342077	0.275037	Treat	5.32965	7.00632	7.90219
FBgn0014469	Cyp4e2	620.21	493.91	-1.26	0.000557097	0.00768995	Control	608.657	603.68	648.297	Treat	496.393	492.75	492.575
FBgn0015040	Cyp9c1	124.24	53.98	-2.3	4.92982e-05	0.00273944	Control	132.284	119.311	121.124	Treat	55.3546	50.6769	55.9173
FBgn0015663	Dot	23.61	12.05	-1.96	0.0001145	0.00345205	Control	23.9374	25.1081	21.7738	Treat	12.3704	11.9789	11.8056
FBgn0015919	caup	10.56	0.2	-52.8	7.92318e-07	0.000187119	Control	9.91488	11.4445	10.3276	Treat	0.163549	0.239748	0.189874
FBgn0016977	spen	6.92	38.83	5.61	5.32516e-05	0.00279472	Control	6.45829	6.53197	7.75551	Treat	34.0274	43.9002	38.5492
FBgn0020414	Idgf3	390.62	526.19	1.35	8.43471e-05	0.00306461	Control	400.307	392.938	378.628	Treat	533.091	527.436	518.051
FBgn0021765	scu	2442.49	1791.86	-1.36	0.00042632	0.0065739	Control	2500.55	2325.67	2501.25	Treat	1829.96	1807.92	1737.71
FBgn0021944	Coprox	42.06	29.45	-1.43	0.000153943	0.00397698	Control	42.4544	40.1611	43.5785	Treat	28.995	29.8286	29.5269
FBgn0024289	Sodh-1	143.83	476.82	3.32	0.00048015	0.00697818	Control	154.804	162.19	114.483	Treat	488.961	439.895	501.618
FBgn0026403	Ndg	45.36	9.32	-4.87	0.000452401	0.00665135	Control	47.5888	37.7659	50.7267	Treat	8.33783	7.89228	11.7359
FBgn0026721	fat-spondin	163.14	327.97	2.01	5.50233e-06	0.000742552	Control	163.391	158.308	167.716	Treat	334.537	319.34	330.021
FBgn0027567	CG8108	31.38	46.27	1.47	0.000673771	0.00833829	Control	29.1851	31.7215	33.2482	Treat	47.5779	45.1969	46.0237
FBgn0027785	NP15.6	195.96	227.43	1.16	9.29158e-05	0.00323426	Control	196.422	195.719	195.736	Treat	224.912	231.668	225.724
FBgn0028484	Ack	10.46	17.27	1.65	0.000336637	0.00580051	Control	11.0407	10.6049	9.72863	Treat	17.9051	16.4928	17.4003
FBgn0028514	CG4793	8.34	50.84	6.1	3.82655e-05	0.00252448	Control	9.64615	8.32375	7.05218	Treat	53.0973	47.6551	51.7529
FBgn0028737	Ef1beta	1886.95	2377.89	1.26	0.000488319	0.0070607	Control	1827.79	1903.87	1929.19	Treat	2377.15	2441.19	2315.34
FBgn0029117	Surf1	20.83	12.53	-1.66	0.000648829	0.00813619	Control	21.1051	20.8671	20.5073	Treat	13.8729	12.0611	11.6669
FBgn0029648	CG3603	192.04	100.68	-1.91	0.00016371	0.00404694	Control	199.566	179.061	197.487	Treat	105.724	94.7498	101.554
FBgn0029710	CG3568	3.49	34.21	9.8	2.90366e-05	0.00222405	Control	2.9903	3.33027	4.15564	Treat	34.6506	30.3421	37.6253
FBgn0029853	CG3781	23.89	31.79	1.33	0.000346154	0.00583929	Control	23.0002	24.1136	24.5437	Treat	31.1444	31.4147	32.8206
FBgn0029903	pod1	23.6	33.89	1.44	0.000795794	0.00873936	Control	25.3118	22.8799	22.612	Treat	34.7859	32.7766	34.1101
FBgn0030136	RpS28b	5137.97	4698.04	-1.09	0.000568921	0.00771446	Control	5176.81	5139.65	5097.45	Treat	4688.07	4765.97	4640.07
FBgn0030518	CG11134	165.14	122.16	-1.35	0.000400573	0.00627196	Control	170.546	158.611	166.271	Treat	125.879	122.185	118.425
FBgn0030519	CG11151	3573.73	2729.93	-1.31	0.000634583	0.0080286	Control	3624.46	3507.53	3589.19	Treat	2734.61	2850.7	2604.49
FBgn0030607	dob	83.76	36.57	-2.29	8.58466e-05	0.00307961	Control	84.2438	76.28	90.7527	Treat	37.0686	36.4552	36.1759
FBgn0030679	CG8206	191.21	100.92	-1.89	4.31136e-05	0.00267779	Control	201.204	186.816	185.597	Treat	97.7752	104.93	100.042
FBgn0030748	Traf-like	5.8	19.68	3.39	0.000180639	0.00426609	Control	5.25625	6.79947	5.35039	Treat	19.7216	18.1091	21.2136
FBgn0030991	CG7453	39.89	50.06	1.25	0.000591457	0.00779623	Control	40.9111	38.9614	39.8044	Treat	51.53	48.4117	50.248
FBgn0031224	CG11454	26.01	13.03	-2	0.000265787	0.00514158	Control	28.3331	23.6197	26.0825	Treat	12.938	12.6277	13.5137
FBgn0031261	nAcRbeta-21C	69.38	24.48	-2.83	0.000492118	0.00707951	Control	83.3973	61.1229	63.6311	Treat	23.7705	24.6521	25.0024
FBgn0031860	CG11236	7.34	115.2	15.69	2.8171e-05	0.00221769	Control	9.46905	6.48962	6.06566	Treat	114.23	112.215	119.147
FBgn0031926	CG6739	0.2	5.96	29.8	3.83037e-05	0.00252448	Control	0.189907	0.29081	0.127537	Treat	4.91577	6.64502	6.31507
FBgn0031996	CG8460	50.33	38.22	-1.32	9.62512e-05	0.00324733	Control	51.3092	50.3697	49.3118	Treat	37.2434	38.4686	38.9395
FBgn0032147	IP3K1	21.14	31.1	1.47	0.00022125	0.00463749	Control	20.4732	21.5104	21.4502	Treat	31.3457	32.3399	29.6227
FBgn0032322	CG16743	454.86	370.19	-1.23	0.0004643	0.00678261	Control	452.61	457.974	453.997	Treat	382.984	369.371	358.209
FBgn0032668	CG17681	4.47	16.89	3.78	0.000130188	0.00368954	Control	4.23718	3.86093	5.32159	Treat	16.8756	16.1467	17.6512
FBgn0032669	CG15155	119.29	46.19	-2.58	0.000822158	0.00889312	Control	116.179	115.429	126.267	Treat	56.0796	41.2669	41.2268
FBgn0032684	CG10178	196.65	130.1	-1.51	0.000244261	0.0049898	Control	192.281	196.729	200.95	Treat	136.537	122.767	130.998
FBgn0032886	CG9328	8.95	14.15	1.58	0.000106766	0.00332499	Control	8.6859	9.43717	8.73917	Treat	14.5522	13.907	13.9851
FBgn0032956	Cul-2	47.27	63.19	1.34	6.73765e-05	0.00281293	Control	46.0491	48.59	47.1707	Treat	63.654	62.3373	63.569
FBgn0033117	CG3358	19.8	26.69	1.35	0.000575524	0.00772595	Control	20.2915	18.6528	20.4678	Treat	26.8577	26.3479	26.8533
FBgn0033221	CG12825	276.61	89.36	-3.1	0.000386605	0.00618559	Control	277.762	228.25	323.825	Treat	89.3457	90.2966	88.4393
FBgn0033304	Cyp6a13	3.79	16.64	4.39	3.04214e-07	0.000107768	Control	3.69739	3.75173	3.92876	Treat	16.922	16.1858	16.8207
FBgn0033340	CG13751	124.82	191.34	1.53	0.000426816	0.0065739	Control	129.206	129.619	115.634	Treat	193.994	193.902	186.137
FBgn0033381	CG11784	25.06	37	1.48	0.000704204	0.00843293	Control	24.412	25.56	25.2151	Treat	34.7274	39.6631	36.6062
FBgn0033395	Cyp4p2	0	14.56	15	1.03036e-07	5.84009e-05	Control	0	0	0	Treat	13.8694	15.518	14.2956
FBgn0033710	CG17739	0.94	21.4	22.77	0.000197395	0.00443982	Control	0.858551	1.56005	0.388433	Treat	18.8681	24.1268	21.1974
FBgn0033721	CG13159	99.11	0.79	-125.46	6.83143e-05	0.00281293	Control	108.022	96.8633	92.4583	Treat	0.350361	0.321107	1.69425
FBgn0033782	sug	261.42	149.08	-1.75	0.000160065	0.00401437	Control	248.526	253.701	282.043	Treat	146.959	152.14	148.152
FBgn0033820	CG4716	24.74	383.14	15.49	4.0241e-05	0.00259189	Control	23.0641	30.4371	20.7096	Treat	449.689	352.743	346.994
FBgn0034126	CG4398	15.61	63.02	4.04	0.000602676	0.00785628	Control	16.7622	17.8145	12.2477	Treat	58.2092	56.6134	74.2414
FBgn0034215	CG4802	209.3	312.36	1.49	3.50881e-06	0.000552443	Control	210.535	206.868	210.489	Treat	306.918	317.011	313.137
FBgn0034931	CG2812	9.88	4.18	-2.36	0.000210207	0.00454754	Control	9.5071	9.52327	10.615	Treat	4.62795	4.13015	3.77945
FBgn0034943	Fmo-1	123.04	206.86	1.68	0.000559053	0.00768995	Control	131.94	115.104	122.088	Treat	196.82	203.323	220.438
FBgn0035169	CG13890	632.56	344.72	-1.83	0.000757975	0.00862691	Control	635.826	564.193	697.648	Treat	335.043	339.439	359.689
FBgn0035438	PHGPx	3136.17	2181.7	-1.44	0.000528675	0.00745406	Control	3188.38	3263.93	2956.19	Treat	2232.62	2214.32	2098.15
FBgn0035471	Sc2	91.14	111.4	1.22	0.000430475	0.00659441	Control	90.4771	89.5514	93.4011	Treat	114.079	108.754	111.369
FBgn0035539	slow	11.95	26.19	2.19	0.000622496	0.00794976	Control	10.3022	12.7048	12.8284	Treat	26.3541	27.9329	24.2916
FBgn0035811	CG12262	2744.77	1564.19	-1.75	0.00020427	0.00448761	Control	2935.54	2631.36	2667.4	Treat	1644.9	1506.56	1541.11
FBgn0036099	CG11811	35.74	57.95	1.62	0.000980333	0.00988706	Control	36.8436	38.1394	32.2388	Treat	56.1946	60.6441	57.0189
FBgn0036199	Bmcp	13.41	24.12	1.8	0.000345323	0.00583929	Control	13.9002	14.0754	12.2592	Treat	23.3282	25.4846	23.5342
FBgn0036547	CG17032	7.85	21.14	2.69	0.000654178	0.00816714	Control	7.70389	6.50053	9.35879	Treat	22.1611	20.4445	20.8164
FBgn0036549	CG10516	7.46	15.59	2.09	0.000303465	0.00552592	Control	6.9611	8.22237	7.19649	Treat	15.7547	14.4897	16.5116
FBgn0036620	CG4842	0.2	49.63	248.15	7.85822e-07	0.000187119	Control	0.162301	0.361506	0.0871974	Treat	47.2949	49.9821	51.6163
FBgn0037206	CG12768	18.07	5.9	-3.06	4.4055e-05	0.00267779	Control	19.516	18.3661	16.3221	Treat	5.6723	6.11814	5.90169
FBgn0037207	Mes2	38.9	48.37	1.24	0.000936594	0.00957518	Control	38.624	38.381	39.6803	Treat	46.941	47.6306	50.5427
FBgn0037213	CG12581	7.23	18.43	2.55	0.000413919	0.0064453	Control	7.06292	6.67431	7.95541	Treat	16.9777	21.0175	17.3011
FBgn0037279	CG1129	51.82	66.97	1.29	1.39097e-05	0.0016425	Control	52.0664	51.9776	51.4138	Treat	67.8176	67.3184	65.7764
FBgn0037301	Mms19	14.43	19.46	1.35	0.000218045	0.00463749	Control	14.6072	13.7971	14.894	Treat	19.5729	19.5814	19.2369
FBgn0037356	CG12170	20.21	14.43	-1.4	0.000223811	0.00463749	Control	20.9692	19.5971	20.0633	Treat	13.9389	14.5956	14.7691
FBgn0037950	HisCl1	1.98	20.96	10.59	0.000561686	0.00768995	Control	1.79462	3.02202	1.1321	Treat	17.5196	23.5405	21.8318
FBgn0038095	Cyp304a1	20.02	3.34	-5.99	0.000372982	0.00612765	Control	24.2892	15.9944	19.7747	Treat	4.04074	2.80717	3.17889
FBgn0038681	Cyp12a4	18.92	96.2	5.08	0.000699231	0.00843243	Control	16.1983	24.4828	16.0764	Treat	115.264	80.1255	93.2092
FBgn0039006	Cyp6d4	27.38	42.65	1.56	0.000992131	0.00993185	Control	28.7969	27.9725	25.3761	Treat	39.8641	43.34	44.7462
FBgn0039068	CG13827	19.56	14.21	-1.38	0.000926489	0.00954789	Control	19.6324	19.4936	19.5496	Treat	14.6824	13.1826	14.7625
FBgn0039102	SPE	96.81	197.78	2.04	0.000269933	0.00514158	Control	102.926	86.1098	101.403	Treat	195.302	193.609	204.425
FBgn0039232	CG13636	25.06	0.09	-278.44	4.62249e-07	0.000145557	Control	24.6419	26.6716	23.8717	Treat	0.130711	0.139865	0
FBgn0039266	CG11791	14.43	21.4	1.48	0.000783372	0.00873936	Control	14.8021	15.1871	13.3132	Treat	20.9302	21.1794	22.0781
FBgn0039494	grass	146.47	222.12	1.52	0.000137212	0.00377533	Control	145.515	154.099	139.79	Treat	221.071	225.148	220.13
FBgn0039537	CG5590	345.09	652.51	1.89	0.000178581	0.00425294	Control	328.375	329.053	377.834	Treat	649.669	665.939	641.922
FBgn0039609	CG14529	3.76	12.51	3.33	7.08149e-05	0.00285128	Control	3.4902	3.47423	4.31448	Treat	13.1417	12.3608	12.0377
FBgn0039611	CG14528	91.74	234.26	2.55	2.69181e-05	0.00221769	Control	92.8299	96.9391	85.4424	Treat	228.923	228.86	245.007
FBgn0039640	CG14516	3.21	8.38	2.61	0.000607101	0.00785628	Control	2.73726	3.67975	3.20564	Treat	7.64148	8.24352	9.2632
FBgn0039678	Obp99a	1056.54	2218.28	2.1	0.00060083	0.00785628	Control	1139.23	999.259	1031.14	Treat	1953.56	2279.03	2422.26
FBgn0039698	CG7789	39.71	49	1.23	0.000616752	0.00794488	Control	39.5921	41.0822	38.4611	Treat	48.5195	49.9961	48.4889
FBgn0039915	CG1732	60.35	141.61	2.35	1.22504e-05	0.00157808	Control	58.9807	60.2269	61.835	Treat	144.504	133.567	146.771
FBgn0040064	yip2	1761.01	899.02	-1.96	0.000439546	0.00665135	Control	1958.19	1592.32	1732.52	Treat	869.845	900.326	926.883
FBgn0040099	lectin-28C	253.05	414.45	1.64	0.000290609	0.00538291	Control	258.158	264.295	236.693	Treat	434.062	399.002	410.286
FBgn0050091	CG30091	117.23	231.64	1.98	6.53763e-05	0.00281293	Control	123.4	118.391	109.907	Treat	241.005	225.95	227.956
FBgn0051674	CG31674	9	17.15	1.91	0.000855281	0.00918131	Control	8.46632	9.36724	9.15665	Treat	15.1538	17.4417	18.8401
FBgn0052284	CG32284	19.9	5.05	-3.94	0.000737169	0.00852709	Control	17.1904	23.2842	19.2202	Treat	4.46985	4.33723	6.3579
FBgn0052736	CG32736	0	5.12	5	0.000684301	0.00834389	Control	0.00469573	0.00248636	0.0011396	Treat	7.45372	4.40455	3.51231
FBgn0052982	CG32982	9.13	15.49	1.7	0.000272137	0.00514158	Control	9.16543	9.19352	9.02563	Treat	14.4331	16.7155	15.3354
FBgn0053229	CG33229	16.56	24.55	1.48	0.00086457	0.00919335	Control	16.6829	17.6984	15.2994	Treat	24.1705	25.2486	24.2414
FBgn0058160	CG40160	108.29	66.37	-1.63	9.47225e-05	0.00323426	Control	113.057	107.54	104.273	Treat	64.6013	65.4893	69.0288
FBgn0058469	CR40469	3.32	17.07	5.14	4.66298e-05	0.00269147	Control	3.12828	3.48395	3.36139	Treat	17.7261	14.639	18.836
FBgn0063491	GstE9	192.98	70.54	-2.74	0.000102187	0.0032716	Control	182.926	184.402	211.614	Treat	74.0028	73.2436	64.3881
FBgn0063492	GstE8	330.69	142.93	-2.31	0.00011881	0.0034772	Control	297.064	346.645	348.372	Treat	142.915	148.008	137.88
FBgn0063493	GstE7	1306.39	689.04	-1.9	0.000721488	0.00843293	Control	1197.58	1275.77	1445.81	Treat	641.619	736.025	689.467
FBgn0067779	dbr	16.99	22.57	1.33	0.000150467	0.00397698	Control	17.2136	17.0402	16.7027	Treat	23.0956	21.7675	22.832
FBgn0082966	snoRNA:Psi28S-3327b	6.86	0	-7	1.92743e-07	7.80332e-05	Control	6.45255	7.18616	6.93337	Treat	0	0	0
FBgn0083031	snoRNA:Psi18S-525h	10.18	0	-10	0.00020683	0.00450889	Control	14.5908	8.12485	7.83905	Treat	0	0	0
FBgn0083053	snoRNA:Psi18S-1347b	8.39	0	-8	0.000259387	0.00514057	Control	12.0126	6.68919	6.45389	Treat	0	0	0
FBgn0085223	CG34194	25.03	3.81	-6.57	0.000586414	0.0077673	Control	22.5427	21.9674	30.5809	Treat	4.78434	2.63084	4.01033
FBgn0085455	CG34426	13.92	4.54	-3.07	0.000449993	0.00665135	Control	14.5631	13.8788	13.3127	Treat	5.57543	3.90651	4.12459
FBgn0085465	CG34436	135.15	281.91	2.09	3.19705e-05	0.00232319	Control	143.315	127.987	134.137	Treat	289.518	276.757	279.441
FBgn0086895	pea	15.15	5.5	-2.75	3.11307e-05	0.0023217	Control	14.7676	16.1058	14.5875	Treat	5.08429	5.74345	5.65934
FBgn0260858	Ykt6	47.38	38.33	-1.24	0.000313389	0.00564178	Control	48.4616	47.7017	45.9733	Treat	38.1174	37.8426	39.033
FBgn0261584	CG42694	12.16	26.47	2.18	0.000794128	0.00873936	Control	12.0632	10.6703	13.7536	Treat	25.2037	28.9405	25.2677
FBgn0262363	CG43061	0.98	6.14	6.27	4.00391e-06	0.000590331	Control	0.91745	1.02176	0.985816	Treat	5.71274	6.18873	6.52854
FBgn0262559	Mdh2	931.54	1532.46	1.65	0.000257591	0.00514057	Control	949.841	872.636	972.134	Treat	1598.91	1470.39	1528.07
FBgn0262881	CG43236	2732.02	1379.25	-1.98	0.000322301	0.00574465	Control	2917.34	2500.38	2778.33	Treat	1311.34	1483.7	1342.72
FBgn0263087	CG43355	314.48	136.64	-2.3	0.000751317	0.00862691	Control	353.352	324.929	265.151	Treat	131.469	143.416	135.042
FBgn0263321	CG43402	8.05	31.68	3.94	0.000380927	0.00616851	Control	8.23523	9.51119	6.39087	Treat	34.692	28.4683	31.8886
FBgn0263397	Ih	23.15	45.76	1.98	1.97968e-06	0.000380122	Control	22.5973	23.5585	23.3074	Treat	45.3634	46.7324	45.1884
FBgn0000567	Eip74EF	69.65	96.2	1.38	0.000963372	0.00975071	Control	65.723	70.6589	72.5578	Treat	91.9032	98.3573	98.3506
FBgn0001090	bnb	173.13	34.72	-4.99	2.57807e-05	0.00221769	Control	176.012	159.847	183.542	Treat	30.5758	36.9862	36.5954
FBgn0001180	hb	9.33	0.04	-233.25	3.66357e-08	4.1213e-05	Control	9.29792	9.17106	9.51677	Treat	0.0545115	0.0553871	0
FBgn0002413	dco	33.28	42.9	1.29	0.000989966	0.00993185	Control	33.6548	32.2258	33.9522	Treat	40.8482	44.2299	43.6172
FBgn0002645	Map205	18.68	26.35	1.41	0.000908066	0.00942659	Control	19.4649	18.3089	18.253	Treat	26.0525	25.014	27.9705
FBgn0002914	Myb	17.58	24.38	1.39	0.000248511	0.0049949	Control	17.393	17.3418	17.9939	Treat	25.4272	24.2863	23.4366
FBgn0003277	RpII215	27.16	33.23	1.22	0.000449852	0.00665135	Control	26.9244	26.6627	27.8999	Treat	32.8372	34.1028	32.7407
FBgn0003463	sog	6.39	13.79	2.16	0.000436894	0.00665135	Control	6.47784	5.6599	7.02783	Treat	14.8657	13.191	13.3116
FBgn0003495	spz	41.02	59.51	1.45	0.00039973	0.00627196	Control	38.8021	40.7146	43.5366	Treat	60.3541	59.4202	58.7421
FBgn0003867	tsl	93.37	72.75	-1.28	0.00071909	0.00843293	Control	95.5091	89.0511	95.5442	Treat	72.4919	74.4488	71.3221
FBgn0003996	w	34.13	108.44	3.18	7.34562e-05	0.00285171	Control	31.4444	38.3348	32.6118	Treat	109.129	114.284	101.91
FBgn0004584	Rrp1	14.95	7.95	-1.88	9.97423e-05	0.0032716	Control	14.3245	15.1437	15.3934	Treat	8.49973	7.76677	7.57434
FBgn0004590	Eig71Ec	23.65	0	-24	5.51833e-08	4.1213e-05	Control	22.2289	23.8463	24.867	Treat	0	0	0
FBgn0005590	scw	50.12	0.08	-626.5	7.50151e-07	0.000187119	Control	48.6251	52.8296	48.8923	Treat	0.225654	0	0
FBgn0005671	Vha55	272.16	228.09	-1.19	0.000798693	0.00873936	Control	274.447	270.18	271.844	Treat	236.622	225.131	222.514
FBgn0010422	TfIIS	36.55	42.72	1.17	0.000270982	0.00514158	Control	37.4254	36.3876	35.8261	Treat	42.8375	42.5305	42.7808
FBgn0010435	emp	18.79	29.59	1.57	0.000286252	0.0053371	Control	19.9411	18.9118	17.5228	Treat	29.6542	30.024	29.0894
FBgn0010482	l(2)01289	1.74	12.5	7.18	6.2883e-05	0.00281293	Control	1.61875	1.40865	2.17771	Treat	12.2076	11.7209	13.5862
FBgn0011241	cbx	56.76	89.27	1.57	0.000314538	0.00564178	Control	55.7555	58.835	55.6746	Treat	89.1912	83.9939	94.6133
FBgn0013275	Hsp70Aa	0.87	11.25	12.93	0.000196249	0.00443982	Control	0.796064	0.942243	0.870299	Treat	14.0487	8.28714	11.4266
FBgn0013576	mtd	17.73	32.19	1.82	0.000881553	0.0092189	Control	16.4608	16.9568	19.7861	Treat	30.664	34.5195	31.3897
FBgn0013771	Cyp6a9	3.97	11.87	2.99	0.00062274	0.00794976	Control	3.55384	3.44833	4.91506	Treat	12.5113	12.1439	10.9681
FBgn0013988	Strn-Mlck	18.43	9.77	-1.89	0.000872402	0.0092189	Control	18.0728	20.5556	16.6564	Treat	9.13803	10.2536	9.91792
FBgn0016715	Reg-2	2918.68	1864.18	-1.57	0.000392104	0.00620795	Control	3089.06	2934.88	2732.1	Treat	1897.46	1790.93	1904.14
FBgn0016797	fz2	98.64	158.17	1.6	0.000274836	0.00515818	Control	95.7167	106.4	93.8114	Treat	159.904	156.778	157.825
FBgn0020240	Mcr	18.02	24.83	1.38	0.000336375	0.00580051	Control	18.6773	17.505	17.887	Treat	24.6434	24.0422	25.7917
FBgn0020626	Osbp	51.91	59.31	1.14	0.000369563	0.0061248	Control	51.5255	52.825	51.3711	Treat	59.7041	59.8643	58.3614
FBgn0023175	Prosalpha7	267.24	220.19	-1.21	0.000363025	0.00605184	Control	276.02	265.035	260.659	Treat	218.926	221.188	220.455
FBgn0024293	Spn43Ab	526.07	341.61	-1.54	9.39603e-05	0.00323426	Control	517.843	506.397	553.973	Treat	339.234	341.64	343.962
FBgn0024807	DIP1	25.73	38.51	1.5	0.000374059	0.00612765	Control	24.1074	26.2487	26.8213	Treat	37.9182	39.7943	37.8092
FBgn0024833	AP-47	42.73	50.15	1.17	0.000820716	0.00889312	Control	43.2256	42.0109	42.941	Treat	50.0327	48.876	51.5475
FBgn0025777	homer	15.98	22.65	1.42	0.000304179	0.00552592	Control	16.4341	15.7327	15.764	Treat	23.8331	22.1287	21.9753
FBgn0025800	Smox	53.2	62.54	1.18	0.000136158	0.00377533	Control	53.2935	52.2329	54.0797	Treat	62.7395	61.9219	62.9562
FBgn0025885	Inos	268.35	71.55	-3.75	0.00072765	0.00845147	Control	246.361	219.767	338.919	Treat	78.9757	66.9754	68.6839
FBgn0027073	CG4302	60.67	105.31	1.74	6.84624e-05	0.00281293	Control	60.9529	63.4054	57.6564	Treat	107.931	101.946	106.05
FBgn0027513	ana2	0.83	16.21	19.53	5.5894e-05	0.00281293	Control	0.492161	0.97696	1.00886	Treat	15.4582	18.9024	14.2647
FBgn0028537	CG31775	1133.96	247.17	-4.59	0.000101827	0.0032716	Control	1267.19	1008.57	1126.11	Treat	272.488	213.341	255.688
FBgn0030040	CG15347	35.85	208.61	5.82	0.000167373	0.00408909	Control	38.8176	41.3684	27.3534	Treat	221.086	199.503	205.249
FBgn0030218	CG1628	3.84	8.95	2.33	0.000269514	0.00514158	Control	3.78009	3.53566	4.21777	Treat	8.24813	9.74103	8.86067
FBgn0030595	CG14406	0.22	193.51	879.59	2.47653e-05	0.00221769	Control	0.647863	0	0	Treat	159.29	162.277	258.95
FBgn0030809	CG9086	37.79	45.88	1.21	0.000677922	0.0083409	Control	37.7261	38.6642	36.989	Treat	44.5213	46.9808	46.1365
FBgn0030968	CG7322	2200.35	1636.92	-1.34	0.000793739	0.00873936	Control	2253.97	2082.21	2264.86	Treat	1687.08	1588.85	1634.83
FBgn0031053	CG14223	0.24	6.99	29.13	1.36916e-05	0.0016425	Control	0.234435	0.234472	0.26011	Treat	6.65807	8.13498	6.17995
FBgn0031227	CG3709	1.49	263.61	176.92	2.01194e-06	0.000380122	Control	1.46135	1.02887	1.98326	Treat	255.013	264.972	270.852
FBgn0031470	CG18557	58.36	142.66	2.44	2.80204e-05	0.00221769	Control	56.3675	57.5847	61.1379	Treat	149.707	133.572	144.698
FBgn0031471	CG3117	130.69	212.24	1.62	5.6928e-05	0.00281293	Control	125.178	131.021	135.872	Treat	211.856	217.242	207.617
FBgn0031538	CG3246	193.75	298.22	1.54	0.000383083	0.00616851	Control	187.362	184.986	208.899	Treat	295.263	302.407	297.001
FBgn0031563	CG10031	192.33	107.4	-1.79	7.1433e-05	0.00285128	Control	186.366	202.266	188.344	Treat	111.896	103.408	106.888
FBgn0031733	CG14006	10.52	0.47	-22.38	0.000577947	0.00772595	Control	9.44931	12.5664	9.55866	Treat	1.04966	0.279028	0.0759138
FBgn0031897	CG13784	152.67	202.41	1.33	0.000939273	0.00957518	Control	151.538	145.535	160.925	Treat	197.739	207.436	202.056
FBgn0032026	CG7627	153.91	216.57	1.41	0.000144465	0.00391443	Control	158.471	155.23	148.022	Treat	211.939	215.947	221.839
FBgn0032285	CG17108	21.71	81.42	3.75	0.000294666	0.00542262	Control	21.3204	19.7384	24.0798	Treat	67.4639	93.1136	83.6909
FBgn0032305	CG6700	16.55	24.13	1.46	0.000641834	0.00808426	Control	16.3902	16.4996	16.7623	Treat	24.0805	25.7418	22.5673
FBgn0032472	CG9928	2.59	12.49	4.82	0.000270642	0.00514158	Control	2.90168	2.87998	1.98267	Treat	13.6089	13.0454	10.8131
FBgn0032596	CG17331	275.62	211.09	-1.31	0.000223173	0.00463749	Control	285.996	270.842	270.03	Treat	212.657	207.061	213.548
FBgn0032647	CG15143	25.33	0.39	-64.95	2.81669e-05	0.00221769	Control	23.5446	25.1815	27.2602	Treat	0.751517	0.117109	0.301994
FBgn0032864	CG2493	301.66	510.01	1.69	0.000785463	0.00873936	Control	297.689	333.266	274.013	Treat	499.647	514.493	515.881
FBgn0033109	coro	45.49	55.37	1.22	0.000447912	0.00665135	Control	46.4515	43.8253	46.1928	Treat	55.5545	55.3363	55.2333
FBgn0033112	Spn42Db	73.12	35.35	-2.07	0.000679869	0.0083409	Control	68.3677	68.8431	82.1364	Treat	32.1298	37.1439	36.778
FBgn0033232	CG12159	107.73	70.72	-1.52	6.07067e-05	0.00281293	Control	110.788	103.9	108.514	Treat	72.7244	69.2803	70.1691
FBgn0033252	CG12769	22.35	0.09	-248.33	5.81694e-08	4.1213e-05	Control	21.1926	22.9208	22.9294	Treat	0.0933919	0.0562725	0.120928
FBgn0033359	CG8213	15.78	0.08	-197.25	3.25017e-08	4.1213e-05	Control	15.2743	15.6874	16.3912	Treat	0.101713	0.0525251	0.0846632
FBgn0033446	CG1648	202.45	293.15	1.45	0.000452968	0.00665135	Control	197.504	200.843	208.992	Treat	311.127	286.66	281.662
FBgn0033450	Lsm11	19.57	13.55	-1.44	0.00100178	0.00996151	Control	19.1758	21.158	18.3911	Treat	13.3787	13.7041	13.5698
FBgn0033775	Cyp9h1	17.35	97.39	5.61	2.059e-05	0.00216119	Control	15.6729	18.0803	18.3001	Treat	103.463	86.8829	101.83
FBgn0033926	Arc1	112.12	32.78	-3.42	8.77537e-05	0.00310868	Control	111.716	126.365	98.2936	Treat	31.7247	32.4678	34.1551
FBgn0033981	Cyp6a21	18.86	104.07	5.52	0.000388509	0.00618559	Control	19.4242	23.5258	13.6391	Treat	101.865	100.614	109.735
FBgn0034011	CG8160	93.61	164.88	1.76	0.000170091	0.00411997	Control	91.7872	89.5351	99.4978	Treat	169.388	169.14	156.115
FBgn0034057	CG8314	43.13	34.05	-1.27	0.000558662	0.00768995	Control	43.3947	43.2494	42.7587	Treat	34.4092	32.5427	35.199
FBgn0034117	CG7997	820.41	935.22	1.14	0.000246924	0.0049949	Control	821.062	815.974	824.193	Treat	946.116	916.34	943.214
FBgn0034265	Snx16	13.74	20.26	1.47	0.000174169	0.004183	Control	14.0984	13.7495	13.3656	Treat	19.8149	19.7267	21.2533
FBgn0034634	CG10494	6.34	14.26	2.25	0.000773915	0.00873814	Control	5.69014	7.37889	5.94325	Treat	15.1631	13.1486	14.4544
FBgn0034709	Swim	22.02	8.32	-2.65	0.000606637	0.00785628	Control	20.8583	24.2246	20.9921	Treat	9.83178	7.79232	7.33092
FBgn0034710	CG3292	368.94	0.89	-414.54	4.16606e-06	0.000590331	Control	393.235	358.135	355.439	Treat	1.49262	0.570752	0.613259
FBgn0034712	CG3264	172.46	10.82	-15.94	6.70471e-05	0.00281293	Control	188.591	154.859	173.93	Treat	12.6331	12.186	7.64707
FBgn0034715	Oatp58Db	10.16	0.28	-36.29	0.000191542	0.00440388	Control	8.46373	13.1034	8.91955	Treat	0.476815	0.0391776	0.336763
FBgn0034804	CG3831	16.06	29.63	1.84	0.00010602	0.00332499	Control	15.7566	17.1538	15.2792	Treat	30.8683	29.0543	28.9726
FBgn0035040	CG4741	46.16	3.82	-12.08	0.000201008	0.00448547	Control	41.4067	51.1438	45.9214	Treat	5.40878	3.42626	2.62754
FBgn0035189	CG9119	52.48	133.57	2.55	6.8487e-05	0.00281293	Control	52.2696	50.9656	54.1967	Treat	128.309	124.971	147.425
FBgn0035206	CG9186	376.09	254.77	-1.48	4.74854e-05	0.00269147	Control	374.288	364.685	389.284	Treat	251.877	253.507	258.938
FBgn0035282	CG13936	2.77	22.54	8.14	0.000189385	0.00439932	Control	1.93424	3.57714	2.80999	Treat	24.7756	22.4167	20.4375
FBgn0035290	CG1887	122.32	264.91	2.17	0.000660398	0.00820863	Control	133.87	129.34	103.757	Treat	258.684	273.007	263.044
FBgn0035344	Cyp4d20	2.59	16.17	6.24	0.000244736	0.0049898	Control	2.05533	2.91422	2.80874	Treat	16.6766	13.1045	18.7223
FBgn0035484	CG11594	723.34	975.68	1.35	0.000713375	0.00843293	Control	728.897	751.803	689.332	Treat	977.049	942.518	1007.46
FBgn0035586	CG10671	31.95	37.13	1.16	2.70683e-05	0.00221769	Control	31.7428	31.8079	32.2993	Treat	37.4447	36.9165	37.0418
FBgn0036155	CG6163	3.94	12.28	3.12	0.000102743	0.0032716	Control	3.91867	4.44497	3.46203	Treat	12.8171	12.4662	11.5564
FBgn0036317	CG10948	17.14	23.84	1.39	0.000820779	0.00889312	Control	16.5311	17.7375	17.1503	Treat	25.2468	22.8383	23.4452
FBgn0036462	mRpL39	12.58	25.26	2.01	0.000754045	0.00862691	Control	13.5483	10.8856	13.3129	Treat	25.5817	26.436	23.7745
FBgn0036760	CG5567	21.32	27.19	1.28	0.000217902	0.00463749	Control	21.0412	21.5829	21.3331	Treat	26.2918	27.9019	27.3729
FBgn0036804	Sgf11	16.51	6.14	-2.69	0.000522092	0.00739804	Control	15.8771	16.2944	17.3577	Treat	6.01726	7.25133	5.14787
FBgn0036826	CG3893	21.34	13.66	-1.56	0.000119015	0.0034772	Control	21.8468	20.3205	21.854	Treat	13.289	13.5823	14.1114
FBgn0036927	CG7433	23.84	7.43	-3.21	0.000508729	0.00724491	Control	23.4529	23.027	25.0485	Treat	8.62736	5.82284	7.83235
FBgn0037350	CG2911	45.9	28.92	-1.59	0.000895812	0.00933357	Control	47.4468	41.4562	48.7966	Treat	29.1223	29.371	28.2791
FBgn0037537	CG2767	695.96	468.33	-1.49	0.000382304	0.00616851	Control	708.257	661.357	718.274	Treat	462.739	451.078	491.165
FBgn0037715	CG9399	29.63	4.94	-6	1.94325e-05	0.00211815	Control	28.0719	27.5898	33.2366	Treat	5.14494	5.19031	4.48011
FBgn0037912	sea	198.91	241.36	1.21	0.000995288	0.00993185	Control	206.044	192.6	198.077	Treat	239.666	246.61	237.805
FBgn0037936	CG6908	44.06	162	3.68	5.3094e-05	0.00279472	Control	40.9137	44.5045	46.7683	Treat	143.37	172.518	170.125
FBgn0037973	CG18547	403.81	187.59	-2.15	0.000154758	0.00397698	Control	410.289	396.345	404.803	Treat	170.814	185.745	206.21
FBgn0037975	CG3397	6.34	936.48	147.71	3.10903e-06	0.000518294	Control	7.579	6.59966	4.85429	Treat	1053.55	914.924	840.972
FBgn0038035	lig3	54.3	35.39	-1.53	0.000153435	0.00397698	Control	54.8175	51.3475	56.7354	Treat	34.9667	35.9938	35.2059
FBgn0038037	Cyp9f2	131.35	66.86	-1.96	9.86467e-05	0.0032716	Control	131.968	136.879	125.193	Treat	70.1158	62.4251	68.0379
FBgn0038105	yellow-f2	10.59	3.04	-3.48	0.000958762	0.00973882	Control	9.51798	8.89509	13.3505	Treat	3.13079	3.19874	2.77602
FBgn0038149	CG9796	71.21	22.57	-3.16	0.000706941	0.00843293	Control	72.9315	70.5886	70.1034	Treat	17.4078	23.9385	26.3575
FBgn0038168	omd	11.29	6	-1.88	7.68761e-05	0.00294415	Control	11.1134	11.5447	11.2017	Treat	6.43453	5.88598	5.66923
FBgn0038214	CG9616	505.8	984.84	1.95	0.000157118	0.00397698	Control	531.757	504.078	481.578	Treat	1042.73	914.436	997.343
FBgn0038293	CG6904	45.22	60.38	1.34	0.000150704	0.00397698	Control	46.1463	43.9467	45.5708	Treat	59.6934	59.3105	62.1336
FBgn0038341	CG14869	19.27	30.24	1.57	7.95719e-05	0.00296719	Control	18.9087	18.8922	20.0134	Treat	29.0961	30.5734	31.052
FBgn0038347	CG18522	72.47	37.7	-1.92	0.00012381	0.00358038	Control	68.1522	74.9431	74.323	Treat	40.0236	35.8268	37.252
FBgn0038488	m-cup	15.59	20.64	1.32	0.000918113	0.00949611	Control	16.174	15.6551	14.9303	Treat	21.0539	21.1102	19.7432
FBgn0038504	Sur-8	12.49	23.88	1.91	0.000336803	0.00580051	Control	12.0317	12.9715	12.466	Treat	25.2802	24.8734	21.4875
FBgn0038828	CG17270	0.45	11.42	25.38	8.1206e-05	0.0029888	Control	0.261193	0.444411	0.642488	Treat	12.8439	12.4808	8.94023
FBgn0038853	RhoGAP93B	14.55	24.86	1.71	0.00093194	0.00956927	Control	15.1802	15.5021	12.981	Treat	24.0763	24.3126	26.1882
FBgn0038878	CG3301	10.38	50.2	4.84	0.00014503	0.00391443	Control	10.9458	11.9577	8.23453	Treat	49.1674	53.439	47.9946
FBgn0039023	CG4723	84.1	132.96	1.58	0.000878029	0.0092189	Control	79.7521	79.5897	92.9673	Treat	134.356	133.007	131.523
FBgn0039239	CG13641	3130.08	1724.46	-1.82	6.32477e-05	0.00281293	Control	3249.22	3178.81	2962.22	Treat	1748.07	1767.14	1658.17
FBgn0039261	CG6422	23.87	29.85	1.25	0.000880395	0.0092189	Control	24.1834	22.7475	24.6935	Treat	30.1513	29.8272	29.5726
FBgn0039665	CG2310	56.32	10.99	-5.12	1.40302e-06	0.000305859	Control	58.0722	54.9602	55.9238	Treat	10.274	11.3694	11.3393
FBgn0039800	Npc2g	5899.92	4880.79	-1.21	0.000496865	0.0071117	Control	5731.68	5939.3	6028.79	Treat	4980.51	4856.03	4805.84
FBgn0039874	CG2135	40.36	55.24	1.37	3.31123e-05	0.002346	Control	41.1911	39.9054	39.9686	Treat	54.5514	54.6818	56.49
FBgn0040349	CG3699	76.66	174.03	2.27	5.46132e-05	0.00281293	Control	78.1115	80.8685	71.0104	Treat	168.237	171.845	182.002
FBgn0040660	CG13551	1463.15	1960.72	1.34	0.000157171	0.00397698	Control	1511.28	1423.77	1454.4	Treat	1988.19	1914.52	1979.45
FBgn0041182	TepII	780.09	984.23	1.26	0.000723078	0.00843293	Control	763.296	765.372	811.611	Treat	956.438	991.713	1004.54
FBgn0042174	CR18854	111.58	61.38	-1.82	0.000442187	0.00665135	Control	114.67	100.304	119.779	Treat	59.9912	63.3325	60.8017
FBgn0042206	GstD10	730.62	318.63	-2.29	0.000866135	0.00919335	Control	749.459	613.593	828.819	Treat	305.492	333.672	316.721
FBgn0043841	vir-1	636.33	1036.2	1.63	7.91863e-05	0.00296719	Control	664.285	641.577	603.129	Treat	1053.32	1021.48	1033.8
FBgn0045980	niki	28.87	11.07	-2.61	7.2479e-05	0.00285171	Control	27.7925	30.4204	28.3965	Treat	9.96705	11.5107	11.7227
FBgn0050503	CG30503	242.78	146.34	-1.66	0.000203733	0.00448761	Control	252.552	224.835	250.954	Treat	148.67	143.919	146.418
FBgn0051961	CG31961	15.07	23.01	1.53	0.000567337	0.00771446	Control	15.6566	15.4167	14.1269	Treat	22.499	24.3054	22.2207
FBgn0051992	gw	72.45	91.66	1.27	0.000265026	0.00514158	Control	72.5404	73.061	71.7451	Treat	91.694	88.6913	94.5948
FBgn0052207	CR32207	17.84	7.24	-2.46	0.000586522	0.0077673	Control	19.2758	16.812	17.443	Treat	6.07773	7.5823	8.04832
FBgn0052581	CG32581	5.05	13.78	2.73	0.000544676	0.00764164	Control	5.74556	4.41974	4.98176	Treat	14.9272	12.0249	14.3797
FBgn0053105	p24-2	0.17	8.25	48.53	1.56183e-05	0.0017705	Control	0.12	0.272226	0.131145	Treat	9.41294	7.10992	8.21476
FBgn0053635	CG33635	22.5	129.49	5.76	4.44094e-05	0.00267779	Control	22.9891	25.7753	18.7407	Treat	131.747	130.819	125.889
FBgn0063667	CG32335	13.23	40.03	3.03	0.000337715	0.00580051	Control	14.8378	13.9929	10.8457	Treat	40.8021	37.7641	41.5291
FBgn0082997	snoRNA:Psi28S-1232	0	14.68	15	0.000354567	0.00594582	Control	0	0	0	Treat	18.1765	8.21411	17.6517
FBgn0085244	CG34215	419.16	1733.39	4.14	0.000631356	0.0080236	Control	450.257	307.08	500.151	Treat	1770.66	1722.48	1707.04
FBgn0085359	CG34330	101.4	28.12	-3.61	0.000342578	0.00583929	Control	100.332	88.4717	115.399	Treat	32.9731	25.9144	25.4578
FBgn0085423	CG34394	15.45	21.48	1.39	0.000325152	0.00575926	Control	14.8884	16.2747	15.1959	Treat	21.1384	21.8928	21.3954
FBgn0086039	snoRNA:Me28S-A2113	0	100.12	100	2.18635e-05	0.0022129	Control	0	0	0	Treat	79.487	143.683	77.192
FBgn0086690	cp309	16.88	29.34	1.74	0.000847751	0.00913508	Control	15.7802	18.249	16.6169	Treat	27.0411	31.5257	29.4554
FBgn0243516	Vrp1	12.56	25.25	2.01	6.56915e-05	0.00281293	Control	11.7081	13.3344	12.6236	Treat	26.0746	24.7595	24.9098
FBgn0250746	Prosbeta7	317.3	269.39	-1.18	0.000864842	0.00919335	Control	327.518	316.369	308.026	Treat	270.492	267.1	270.587
FBgn0250821	CG14644	3.79	9.87	2.6	0.000187759	0.0043976	Control	3.52553	3.48634	4.34844	Treat	10.3808	9.75389	9.48219
FBgn0259163	CG42268	11.21	3.12	-3.59	0.000131527	0.00369056	Control	10.5282	10.2347	12.8796	Treat	3.38838	3.04547	2.91316
FBgn0259225	Pde1c	7.4	1.54	-4.81	2.49922e-05	0.00221769	Control	7.66616	6.55841	7.97986	Treat	1.4984	1.60672	1.52612
FBgn0259818	CG42399	0.54	396.95	735.09	1.55453e-07	7.34259e-05	Control	0.385453	0.740608	0.502435	Treat	385.795	414.962	390.097
FBgn0260954	CG42586	611.83	142.69	-4.29	5.03325e-05	0.00274312	Control	691.103	560.061	584.329	Treat	130.169	147.344	150.561
FBgn0261445	sgl	25.44	11.42	-2.23	0.000720871	0.00843293	Control	21.8018	28.9411	25.5857	Treat	11.5043	11.1084	11.6544
FBgn0261596	RpS24	4067.61	4294.17	1.06	0.000192689	0.00440388	Control	4049.99	4071.4	4081.45	Treat	4286.98	4322.53	4273.01
FBgn0262565	CR43105	42.67	15.12	-2.82	4.68496e-05	0.00269147	Control	45.439	39.945	42.6388	Treat	13.9202	15.5645	15.8875
FBgn0262614	pyd	35.92	48.83	1.36	0.00077215	0.00873814	Control	35.2603	36.5014	36.0023	Treat	50.9643	45.8787	49.6469
FBgn0262722	CG43166	261.27	672.38	2.57	0.000778045	0.00873936	Control	290.148	277.462	216.211	Treat	710.076	697.933	609.124
FBgn0262945	CR43264	145.65	388.87	2.67	0.000548501	0.0076574	Control	159.408	121.263	156.292	Treat	375.43	367.921	423.26
FBgn0262983	CG43291	60.65	106.32	1.75	0.000128233	0.00367083	Control	60.125	57.4695	64.3528	Treat	103.257	105.207	110.49
FBgn0264303	CG43781	12.77	24.24	1.9	0.000224184	0.00463749	Control	13.5733	12.2617	12.482	Treat	22.625	25.9401	24.1424
FBgn0264541	CR43920	642.35	205.42	-3.13	2.32872e-06	0.000412474	Control	676.138	620.733	630.172	Treat	201.866	204.943	209.464
FBgn0264607	CaMKII	23.14	49.02	2.12	0.00016422	0.00404694	Control	23.1399	24.7602	21.5234	Treat	52.6595	46.6523	47.7471
