# Supplementary material for: An autonomous metabolic role for Spen
Source: PLoS Genet. 2017 Jun 22;13(6):e1006859. doi: 10.1371/journal.pgen.1006859 (PMC5501677; doi:10.1371/journal.pgen.1006859)
Supplement: S2 Data — For each of three biological replicates, forty dissected FBs were pooled together and analyzed per genotype. n = 3. (ZIP) [file pgen.1006859.s013.zip › Reis_results/Reis_Ex1_power_calculations.out.py]

Given an average effect size of 3.37478053919 in this study:

Power is 99% for a sample size of 3 and a p-value of 0.05
Power is 99% for a sample size of 4 and a p-value of 0.05
Power is 99% for a sample size of 5 and a p-value of 0.05
Power is 100% for a sample size of 6 and a p-value of 0.05
Power is 100% for a sample size of 7 and a p-value of 0.05
Power is 100% for a sample size of 8 and a p-value of 0.05
Power is 100% for a sample size of 9 and a p-value of 0.05
Power is 100% for a sample size of 10 and a p-value of 0.05
Power is 100% for a sample size of 11 and a p-value of 0.05
Power is 100% for a sample size of 12 and a p-value of 0.05
Power is 100% for a sample size of 13 and a p-value of 0.05
Power is 100% for a sample size of 14 and a p-value of 0.05
Power is 100% for a sample size of 15 and a p-value of 0.05
Power is 100% for a sample size of 16 and a p-value of 0.05
Power is 100% for a sample size of 17 and a p-value of 0.05
Power is 100% for a sample size of 18 and a p-value of 0.05
Power is 100% for a sample size of 19 and a p-value of 0.05
Power is 100% for a sample size of 20 and a p-value of 0.05
Power is 100% for a sample size of 21 and a p-value of 0.05
Power is 100% for a sample size of 22 and a p-value of 0.05
Power is 100% for a sample size of 23 and a p-value of 0.05
Power is 100% for a sample size of 24 and a p-value of 0.05
