# Supplementary material for: An autonomous metabolic role for Spen
Source: PLoS Genet. 2017 Jun 22;13(6):e1006859. doi: 10.1371/journal.pgen.1006859 (PMC5501677; doi:10.1371/journal.pgen.1006859)
Supplement: S2 Data — For each of three biological replicates, forty dissected FBs were pooled together and analyzed per genotype. n = 3. (ZIP) [file pgen.1006859.s013.zip › Reis_results/Reis_Ex2_iw_v_ispen_genes_Q_0.01.xlsx]

## Sheet: Significant_genes_Q_0.01.csv
Gene	Common_name	Control_mean	Treatment_mean	Fold_change	P-value	Q-value	Control	REV/iw2	REV/iw3	REV/iw1	Treatment	REV/ispen1	REV/ispen2	REV/ispen3
FBgn0000139	ash2	19.21	11.17	-1.72	0.00029131	0.00511952	Control	18.2313	20.0261	19.3687	Treat	11.6735	11.4744	10.365
FBgn0000316	cin	34.71	19.59	-1.77	0.000382768	0.00564622	Control	36.2123	36.5967	31.3316	Treat	19.7345	19.1927	19.8534
FBgn0000477	DNaseII	416.28	188.72	-2.21	0.000817699	0.00782137	Control	447.913	427.884	373.053	Treat	169.567	213.636	182.944
FBgn0001124	Got1	279.43	200.31	-1.39	0.000379222	0.00563919	Control	270.514	285.462	282.326	Treat	201.418	208.436	191.09
FBgn0001942	eIF-4a	1424.04	1780.53	1.25	0.000301264	0.00523702	Control	1446.38	1436.47	1389.26	Treat	1784.19	1734.5	1822.9
FBgn0003067	Pepck	621.3	2005.19	3.23	0.000826256	0.00782174	Control	506.184	738.257	619.445	Treat	1747.89	2035.73	2231.96
FBgn0003557	Su(dx)	15.62	36.7	2.35	0.000473751	0.00623687	Control	13.4164	15.5949	17.8621	Treat	37.6844	35.8434	36.5713
FBgn0003748	Treh	52.15	27.69	-1.88	0.000858322	0.0079201	Control	48.7221	55.3318	52.4081	Treat	24.907	27.3968	30.7557
FBgn0003884	alphaTub84B	1240.36	584.05	-2.12	0.00129649	0.00963799	Control	1338.57	1272.84	1109.66	Treat	509.481	581.058	661.613
FBgn0004047	Yp3	860.84	72.86	-11.81	0.000390642	0.00573932	Control	968.711	950.42	663.393	Treat	63.5198	101.6	53.4511
FBgn0004167	kst	11.59	4.34	-2.67	0.000206054	0.00442595	Control	10.5454	12.755	11.4814	Treat	4.75504	4.29285	3.96421
FBgn0004603	Src42A	25.64	15.97	-1.61	0.000826176	0.00782174	Control	24.0853	25.4999	27.3234	Treat	15.1053	15.6523	17.1383
FBgn0005636	nvy	0.84	7.7	9.17	0.000407155	0.00584172	Control	0.655876	1.06199	0.799947	Treat	8.23112	5.69331	9.18678
FBgn0010041	GstD5	4.89	70.96	14.51	0.00021474	0.00451695	Control	6.36605	5.30516	2.99572	Treat	62.202	70.2233	80.4554
FBgn0010238	Lac	40.92	6.17	-6.63	3.36522e-05	0.00259833	Control	40.6917	45.8056	36.2696	Treat	5.80568	5.70818	6.98421
FBgn0010380	Bap	64.86	50.84	-1.28	0.000188303	0.00421164	Control	63.1299	66.186	65.2521	Treat	50.6958	51.9607	49.8748
FBgn0010406	RNaseX25	18.86	11.89	-1.59	0.000956185	0.00836207	Control	17.8224	18.6995	20.0438	Treat	11.272	11.5282	12.8621
FBgn0010434	cora	44.14	26.94	-1.64	0.000821769	0.00782174	Control	42.4165	45.294	44.7086	Treat	24.251	28.3827	28.182
FBgn0010786	l(3)02640	8.36	30.01	3.59	0.000899765	0.00808029	Control	7.79138	7.60418	9.6808	Treat	32.8796	23.3108	33.832
FBgn0011745	Arp87C	104.01	75.98	-1.37	0.0011092	0.0088487	Control	102.716	99.9997	109.31	Treat	74.9384	73.0821	79.9175
FBgn0013272	Gp150	65.62	40.88	-1.61	0.000515399	0.00639093	Control	63.4852	70.6065	62.7627	Treat	38.7165	41.7935	42.1278
FBgn0013278	Hsp70Bb	59.34	6.85	-8.66	7.10907e-06	0.00145064	Control	59.9627	61.3413	56.7192	Treat	7.62883	5.94386	6.97943
FBgn0013563	Pex1	21.47	16.17	-1.33	5.04044e-05	0.002996	Control	21.3686	21.3995	21.6408	Treat	15.7979	16.6249	16.094
FBgn0014464	Cp7Fa	0.35	81.22	232.06	5.84237e-06	0.00134764	Control	0.491895	0.286957	0.281776	Treat	62.9761	91.1747	89.507
FBgn0015037	Cyp4p1	37.04	132.05	3.57	0.000105177	0.00382491	Control	31.8654	37.6658	41.5851	Treat	135.868	123.811	136.469
FBgn0015075	Ddx1	18.56	13.12	-1.41	0.000973308	0.00838596	Control	18.909	19.5994	17.1767	Treat	13.0579	13.1583	13.1507
FBgn0015374	crl	71.07	45.37	-1.57	0.000136479	0.00383436	Control	71.6427	72.3847	69.1693	Treat	44.3978	43.7771	47.9336
FBgn0015781	P5cr	75.12	37.29	-2.01	5.5456e-06	0.00134764	Control	76.5851	75.528	73.246	Treat	36.7897	38.5838	36.4924
FBgn0015808	ScpX	415.81	257.88	-1.61	0.000372699	0.00556473	Control	435.355	403.819	408.248	Treat	240.895	272.685	260.055
FBgn0019929	Ser7	6.52	109.91	16.86	0.00021323	0.00451695	Control	4.66964	6.56743	8.31121	Treat	95.8729	88.4997	145.358
FBgn0020249	stck	48.58	35.62	-1.36	0.000422766	0.0058658	Control	50.4579	47.6726	47.6078	Treat	35.427	34.3861	37.0385
FBgn0020372	TM4SF	25.28	5.94	-4.26	0.000613245	0.00706097	Control	24.7125	26.4995	24.6328	Treat	6.89851	4.20035	6.73442
FBgn0020385	pug	855.81	4086.86	4.78	0.000464231	0.00615567	Control	681.167	794.041	1092.23	Treat	4410.82	3643.64	4206.12
FBgn0020416	Idgf1	53.11	97.08	1.83	0.000176858	0.00418328	Control	52.9974	54.7405	51.5772	Treat	89.4923	102.697	99.0578
FBgn0020764	Alas	37.62	63.15	1.68	0.000261181	0.00479659	Control	36.2187	36.3736	40.2706	Treat	60.2492	65.6062	63.605
FBgn0021765	scu	1799.26	790.91	-2.27	0.00034291	0.00539121	Control	1980.17	1583.58	1834.04	Treat	763.926	770.015	838.787
FBgn0021979	l(2)k09913	367.22	238.75	-1.54	0.000314214	0.00529278	Control	389.267	346.524	365.867	Treat	234.764	235.318	246.177
FBgn0022942	Cbp80	30.06	24.13	-1.25	0.000791114	0.00770846	Control	29.4852	29.7498	30.9589	Treat	24.6792	23.2378	24.4742
FBgn0024289	Sodh-1	611.87	140.12	-4.37	0.000232148	0.0046206	Control	539.359	583.177	713.078	Treat	140.754	159.738	119.882
FBgn0024352	Hop	99.12	72.75	-1.36	0.000990066	0.00839226	Control	102.877	101.365	93.1226	Treat	74.5397	70.2703	73.44
FBgn0025583	IM2	0.48	1262.59	2630.4	3.59072e-06	0.00126042	Control	0.398096	0.348258	0.684349	Treat	943.042	1141.05	1703.68
FBgn0025624	CG4025	47.22	88.48	1.87	0.000793123	0.00770846	Control	48.2524	46.5914	46.8193	Treat	80.2608	84.8732	100.312
FBgn0025638	Roc1a	423.59	314.56	-1.35	0.00103269	0.0085816	Control	432.285	428.578	409.904	Treat	327.795	295.958	319.923
FBgn0026439	Eaat1	139.57	46.72	-2.99	0.000681371	0.00733922	Control	145.677	143.192	129.828	Treat	37.4155	54.6864	48.0621
FBgn0027070	CG17322	6.92	17.19	2.48	0.000983255	0.00838746	Control	7.51758	7.57203	5.65642	Treat	15.8586	16.7848	18.917
FBgn0027348	bgm	69.62	18.85	-3.69	0.00126409	0.00955612	Control	74.6194	72.6491	61.59	Treat	13.7009	19.5585	23.2768
FBgn0027359	Tim8	225.6	110.03	-2.05	0.00084326	0.00789813	Control	245.103	226.926	204.759	Treat	113.951	97.3532	118.792
FBgn0027786	Mtch	224.67	137.44	-1.63	0.000954963	0.00836207	Control	232.912	234.024	207.086	Treat	129.034	135.46	147.825
FBgn0028396	TotA	1658.25	144.22	-11.5	0.000646778	0.00723493	Control	1164.33	1305.66	2504.75	Treat	149.522	126.668	156.462
FBgn0028940	Cyp28a5	337.56	925.44	2.74	0.000341888	0.00539121	Control	363.368	367.515	281.789	Treat	927.822	889.202	959.31
FBgn0028955	CG8788	172.97	576.25	3.33	0.000327332	0.00532007	Control	150.312	197.142	171.471	Treat	607.595	499.108	622.045
FBgn0029117	Surf1	25.79	16.26	-1.59	0.000402743	0.00580107	Control	26.9963	26.2099	24.1575	Treat	15.6016	17.057	16.1345
FBgn0029503	CHORD	25.3	16.21	-1.56	0.00120983	0.00933549	Control	25.0714	27.5536	23.286	Treat	16.3761	16.7525	15.5106
FBgn0029799	CG15772	58.35	17.55	-3.32	0.00129889	0.00963799	Control	56.7126	64.7992	53.5411	Treat	15.9748	22.658	14.0249
FBgn0029906	CG4542	30.34	19.02	-1.6	0.000642705	0.00723493	Control	31.3026	31.7162	27.998	Treat	19.0454	18.1084	19.9129
FBgn0029924	CG4586	441.75	272.79	-1.62	0.000501192	0.00634659	Control	444.439	442.543	438.264	Treat	257.302	298.728	262.344
FBgn0030013	GIIIspla2	222.09	59.08	-3.76	0.000158986	0.00417112	Control	221.941	218.094	226.224	Treat	70.3035	50.6601	56.2712
FBgn0030105	CG15369	9035.27	2300.1	-3.93	2.19899e-05	0.00217464	Control	9194.85	8157.05	9753.91	Treat	2174.82	2328.8	2396.68
FBgn0030263	CG2076	111.76	155.7	1.39	0.000420994	0.0058658	Control	117.578	106.479	111.225	Treat	153.669	154.182	159.261
FBgn0030310	PGRP-SA	221.91	380.35	1.71	0.000183332	0.00418328	Control	224.243	209.745	231.732	Treat	363.543	377.434	400.066
FBgn0030329	prtp	96.56	205.66	2.13	0.000514144	0.00639093	Control	90.8405	98.1187	100.708	Treat	218.869	179.223	218.89
FBgn0030447	CG2200	92.42	51.97	-1.78	9.21168e-05	0.00356152	Control	96.4831	90.1567	90.6175	Treat	49.0933	54.1218	52.692
FBgn0030451	CG15717	453.15	277.22	-1.63	0.000909849	0.00814852	Control	478.254	469.694	411.492	Treat	261.5	283.804	286.371
FBgn0030519	CG11151	3475.83	1706.89	-2.04	0.000165905	0.00418328	Control	3673.22	3361.47	3392.8	Treat	1564.02	1808.41	1748.24
FBgn0030575	CG5321	117.33	32.44	-3.62	0.00011775	0.00383436	Control	126.567	119.546	105.875	Treat	36.3073	28.5919	32.4239
FBgn0030817	CG4991	0.19	34.38	180.95	0.000149299	0.00402915	Control	0.161704	0.212277	0.208421	Treat	24.6205	26.047	52.4708
FBgn0031224	CG11454	33.09	22.23	-1.49	0.00110979	0.0088487	Control	32.2996	34.0003	32.9782	Treat	23.5214	22.8866	20.2724
FBgn0031261	nAcRbeta-21C	94.16	510.34	5.42	0.000476483	0.00624027	Control	90.554	89.4693	102.465	Treat	431.811	422.667	676.543
FBgn0031307	MFS3	2.23	7.24	3.25	0.000246284	0.00468705	Control	2.20154	2.2858	2.21222	Treat	6.77734	6.45406	8.50162
FBgn0031381	Npc2a	942.29	1691.34	1.79	0.000780981	0.00770846	Control	913.929	867.795	1045.16	Treat	1739.59	1585.34	1749.09
FBgn0031428	CG9886	39.06	21.39	-1.83	0.000699656	0.00745386	Control	38.0667	42.2134	36.8871	Treat	19.5742	23.2191	21.3818
FBgn0031643	CG3008	18.33	48.76	2.66	0.000129955	0.00383436	Control	16.1412	18.9522	19.8928	Treat	48.4809	46.6648	51.141
FBgn0031670	CG3887	206.15	157.31	-1.31	0.00137918	0.00995001	Control	197.321	205.949	215.184	Treat	164.549	154.947	152.436
FBgn0031693	Cyp4ac1	146.67	56.86	-2.58	0.00104942	0.00864241	Control	148.2	152.916	138.899	Treat	45.2349	60.8511	64.4969
FBgn0031711	CG6907	42.62	27.73	-1.54	8.94967e-05	0.00349956	Control	44.3135	42.1088	41.4243	Treat	27.3508	28.7046	27.1347
FBgn0031768	CG12393	23.32	14.83	-1.57	0.00126845	0.0095668	Control	23.3237	23.6474	22.9827	Treat	16.3028	13.4082	14.7653
FBgn0031877	CG10399	53.16	30.35	-1.75	7.89261e-05	0.00322106	Control	50.4294	52.8732	56.1756	Treat	30.4658	30.9644	29.6343
FBgn0032001	CG8360	147.9	106.13	-1.39	0.00060224	0.006978	Control	148.726	148.984	145.991	Treat	105.782	100.189	112.434
FBgn0032029	CG17292	214.89	111.01	-1.94	0.00013126	0.00383436	Control	205.374	206.08	233.218	Treat	109.702	114.875	108.452
FBgn0032075	Tsp29Fb	33.97	105.31	3.1	0.000234539	0.00463152	Control	37.3741	30.9465	33.5821	Treat	99.999	95.3385	120.581
FBgn0032219	CG4995	44.91	7.87	-5.71	0.000436232	0.00600074	Control	49.323	51.8391	33.5658	Treat	6.9608	9.17279	7.47592
FBgn0032322	CG16743	385.7	1302.48	3.38	0.000529829	0.00648688	Control	369.925	391.457	395.725	Treat	1044.04	1300.38	1563.02
FBgn0032453	CG6180	332.38	218.66	-1.52	0.000557666	0.00665034	Control	341.547	313.018	342.568	Treat	212.559	211.667	231.74
FBgn0032603	CG17928	54.24	28.12	-1.93	0.000737945	0.00757115	Control	55.1446	56.0755	51.5008	Treat	24.5172	30.0549	29.8018
FBgn0032640	Sgt	123.81	70.55	-1.75	0.000991398	0.00839226	Control	136.231	125.774	109.424	Treat	69.8233	70.1422	71.6983
FBgn0032700	CG10338	21.41	14.27	-1.5	0.000445882	0.00606564	Control	20.6093	22.2319	21.3912	Treat	13.467	15.0205	14.3256
FBgn0032859	Arc-p34	56.67	44.82	-1.26	0.000369424	0.00553835	Control	57.4141	55.1029	57.4813	Treat	45.0925	43.4866	45.8878
FBgn0032871	CG2611	94.11	58.34	-1.61	0.000175168	0.00418328	Control	92.2714	98.0297	92.0267	Treat	60.484	59.4881	55.0622
FBgn0032945	CG8665	293.28	21.96	-13.36	0.000351373	0.00546862	Control	320.59	342.797	216.451	Treat	15.3823	29.1915	21.2939
FBgn0033000	CG14464	78.2	30.2	-2.59	0.000825176	0.00782174	Control	70.57	71.0516	92.9923	Treat	31.8743	27.2295	31.5034
FBgn0033129	Tsp42Eh	0.38	11.86	31.21	0.000592442	0.0068862	Control	0.338089	0.22189	0.581011	Treat	8.90684	9.02521	17.6518
FBgn0033170	sPLA2	570.68	289	-1.97	0.000149058	0.00402915	Control	571.459	536.74	603.855	Treat	269.466	297.546	299.98
FBgn0033178	CG11127	33.04	24.04	-1.37	0.000946188	0.00836186	Control	31.1667	33.6396	34.3122	Treat	23.4826	25.0807	23.5599
FBgn0033226	CG1882	17.52	115.2	6.58	0.00019149	0.00421164	Control	17.8623	15.1937	19.4932	Treat	120.099	89.9979	135.505
FBgn0033307	CG14752	0.29	167.48	577.52	0.000309501	0.00528756	Control	0	0.352089	0.518706	Treat	101.184	92.3274	308.918
FBgn0033340	CG13751	204.26	108.77	-1.88	0.000550581	0.00660878	Control	217.466	202.091	193.235	Treat	111.389	98.0029	116.922
FBgn0033381	CG11784	45.92	14.68	-3.13	0.000326827	0.00532007	Control	48.9883	48.6399	40.1461	Treat	12.5802	16.1789	15.2689
FBgn0033395	Cyp4p2	41.02	0.42	-97.67	5.39831e-05	0.002996	Control	36.732	56.2051	30.1316	Treat	0.375086	0.540894	0.332495
FBgn0033451	CG1665	275.37	140.39	-1.96	4.08969e-05	0.00278175	Control	268.476	272.209	285.428	Treat	132.538	146.114	142.519
FBgn0033465	CG12140	226.29	150.65	-1.5	0.00115683	0.00914493	Control	236.032	230.088	212.765	Treat	139.463	157.081	155.393
FBgn0033653	CG13192	35.06	22.32	-1.57	0.000709633	0.00746843	Control	37.4486	33.6755	34.0577	Treat	23.6461	22.3177	21.0069
FBgn0033724	CG8501	108.29	1376.82	12.71	0.000190571	0.00421164	Control	88.7658	92.0545	144.048	Treat	1575.48	1081.28	1473.71
FBgn0033820	CG4716	195.97	5566.2	28.4	0.000484811	0.00629227	Control	136.604	122.472	328.845	Treat	6389.53	4421.86	5887.21
FBgn0033821	CG10799	262.48	4686.94	17.86	0.000212803	0.00451695	Control	206.47	196.391	384.591	Treat	5219.35	4053.56	4787.9
FBgn0033835	IM10	0.06	15.42	257	0.000105135	0.00382491	Control	0.192397	0	0	Treat	12.5282	12.48	21.2603
FBgn0033928	Arc2	18.49	204.25	11.05	0.000590874	0.0068862	Control	23.0368	18.9316	13.5122	Treat	171.364	156.448	284.932
FBgn0034162	CG6426	42.43	19.22	-2.21	0.000163164	0.00418328	Control	43.5234	39.1077	44.6561	Treat	17.8093	20.5226	19.3375
FBgn0034179	CG6805	14.44	6.84	-2.11	0.0010885	0.00874853	Control	13.3365	15.0897	14.8906	Treat	6.4724	7.98312	6.07792
FBgn0034191	CG6984	46.04	30.55	-1.51	0.000947046	0.00836186	Control	44.85	44.2273	49.048	Treat	32.4572	28.8596	30.3188
FBgn0034215	CG4802	266.25	135.87	-1.96	0.000463144	0.00615567	Control	289.957	270.548	238.252	Treat	129.19	142.008	136.4
FBgn0034237	eIF3-S9	198.94	301.59	1.52	0.000752332	0.00763347	Control	198.991	203.712	194.109	Treat	294.547	283.472	326.745
FBgn0034258	eIF3-S8	137.93	194.1	1.41	0.000655532	0.00723493	Control	132.955	140.219	140.608	Treat	197.603	182.707	201.985
FBgn0034329	IM1	0.66	576.66	873.73	5.29331e-06	0.00134764	Control	0.865647	0.75725	0.372036	Treat	458.7	512.584	758.705
FBgn0034330	CG18107	1.41	30.64	21.73	7.02677e-05	0.00307254	Control	1.55177	1.35703	1.33426	Treat	27.9187	23.9644	40.0414
FBgn0034335	GstE1	296.49	3361.48	11.34	1.96754e-05	0.00217299	Control	337.796	288.106	263.561	Treat	3121.1	3087.68	3875.66
FBgn0034356	CG10924	676.5	1848.08	2.73	0.000851154	0.00790299	Control	576.828	634.354	818.306	Treat	1694.59	1952.48	1897.17
FBgn0034419	CG15111	19.42	10.04	-1.93	0.000801144	0.00774369	Control	20.8036	20.3153	17.1414	Treat	9.63998	9.68329	10.8069
FBgn0034564	CG9344	55.53	27.07	-2.05	0.000324308	0.00532007	Control	56.463	59.4565	50.6714	Treat	28.0398	24.9135	28.2655
FBgn0034708	Vps35	53.1	35.19	-1.51	0.00124132	0.0094397	Control	49.2729	51.8195	58.1938	Treat	34.7074	35.7685	35.1003
FBgn0034943	Fmo-1	149.76	86.83	-1.72	0.000189646	0.00421164	Control	146.149	148.017	155.117	Treat	81.2168	86.8758	92.3956
FBgn0034971	CG3209	58.63	38.48	-1.52	0.000315401	0.00529278	Control	55.5413	61.2855	59.0708	Treat	37.1913	40.1001	38.1408
FBgn0035044	CG3663	63.6	32.58	-1.95	0.000303699	0.00523702	Control	63.2676	67.1725	60.3712	Treat	29.5281	34.4563	33.769
FBgn0035165	CG13887	449.29	794.83	1.77	0.00105966	0.00864918	Control	443.249	433.279	471.338	Treat	871.787	705.267	807.449
FBgn0035207	CG9153	46.84	35.55	-1.32	0.000844671	0.00789813	Control	46.6922	47.5886	46.2375	Treat	33.583	37.1396	35.9403
FBgn0035252	CG7970	296.07	146.81	-2.02	0.000113875	0.00383436	Control	314.475	298.072	275.671	Treat	140.742	154.156	145.534
FBgn0035356	CG16986	28.16	16.79	-1.68	0.00128575	0.00963787	Control	29.4659	25.5389	29.4766	Treat	18.1309	16.6003	15.653
FBgn0035388	CG2162	36.82	23.41	-1.57	1.63329e-05	0.00208017	Control	37.2426	36.7103	36.514	Treat	22.5997	23.8972	23.7415
FBgn0035392	CG1271	15.97	8.71	-1.83	5.98763e-06	0.00134764	Control	16.2404	15.9858	15.6751	Treat	8.43865	8.92538	8.76508
FBgn0035423	CG17737	967.74	545.82	-1.77	1.10933e-05	0.00185208	Control	971.963	985.528	945.723	Treat	528.24	548.622	560.583
FBgn0035583	CG13704	2.79	8.64	3.1	0.000227944	0.0046002	Control	2.83609	3.22615	2.31522	Treat	8.62574	8.25915	9.04545
FBgn0035711	CG8519	7.52	0.3	-25.07	0.000178582	0.00418328	Control	5.49767	9.36068	7.69372	Treat	0.230159	0.355652	0.306575
FBgn0035945	CG5026	39.28	24.82	-1.58	0.000854075	0.00790299	Control	38.2325	42.1727	37.4395	Treat	23.1777	25.1034	26.1755
FBgn0035964	Dhpr	125.45	79.46	-1.58	0.000854203	0.00790299	Control	131.907	125.943	118.51	Treat	78.6623	74.3028	85.4279
FBgn0035980	CG4447	18.35	11.56	-1.59	0.000971777	0.00838596	Control	19.2765	18.7712	16.9884	Treat	12.0262	10.73	11.9363
FBgn0036264	CG11529	2.89	18.04	6.24	0.000846995	0.00789813	Control	2.03513	2.64267	4.00503	Treat	15.1298	17.2064	21.7874
FBgn0036697	rogdi	8.68	25.74	2.97	7.74112e-05	0.00322106	Control	7.76562	8.52745	9.75138	Treat	24.9811	25.7645	26.4829
FBgn0036782	CG7320	349.68	174.03	-2.01	0.000883293	0.00797134	Control	338.357	379.546	331.124	Treat	153.089	192.211	176.791
FBgn0036820	CG6852	341.99	242.54	-1.41	0.00120128	0.00930864	Control	343.569	319.426	362.964	Treat	250.19	234.091	243.354
FBgn0037024	CG4365	72.32	59.24	-1.22	0.000299906	0.00523702	Control	72.9002	72.1708	71.8776	Treat	59.2844	57.5274	60.9076
FBgn0037108	CG11306	113.17	82.85	-1.37	0.000443813	0.00605994	Control	115.576	115.466	108.467	Treat	79.8741	82.9421	85.7447
FBgn0037203	slif	0.64	7.67	11.98	0.000243516	0.00466935	Control	0.697401	0.586839	0.645304	Treat	7.23316	5.91375	9.85583
FBgn0037213	CG12581	7.38	1.99	-3.71	0.000220637	0.0045528	Control	6.885	8.04993	7.2135	Treat	2.33264	2.02019	1.61543
FBgn0037215	CG12582	74.98	45.18	-1.66	0.00131501	0.00967944	Control	75.8805	80.2516	68.7943	Treat	41.5394	48.3806	45.6177
FBgn0037228	CG1092	167.94	35.32	-4.75	0.000102338	0.00379686	Control	180.37	180.177	143.265	Treat	32.1019	33.9116	39.9452
FBgn0037239	CG11739	309.17	214.65	-1.44	0.000414971	0.00585589	Control	308.279	297.012	322.23	Treat	204.964	222.546	216.447
FBgn0037244	CG14647	51.83	41.19	-1.26	6.34178e-05	0.002996	Control	51.6635	52.236	51.5902	Treat	41.0919	42.1414	40.3486
FBgn0037573	eIF4AIII	39.19	26.24	-1.49	0.000124482	0.00383436	Control	40.9688	37.7684	38.8274	Treat	26.4047	25.5952	26.7326
FBgn0037602	CG8021	41.45	22.19	-1.87	0.000411471	0.00585589	Control	43.3948	42.8174	38.1376	Treat	21.2446	21.3068	24.0293
FBgn0037608	mRpL19	28.8	20.62	-1.4	0.000282015	0.00498	Control	28.5374	28.7256	29.1275	Treat	21.0573	19.5063	21.2963
FBgn0037683	CG18473	22.53	296.18	13.15	2.62266e-06	0.00116167	Control	22.5263	21.59	23.476	Treat	264.025	326.024	298.493
FBgn0037687	CG8132	105.33	60.93	-1.73	3.39763e-05	0.00259833	Control	105.187	100.826	109.988	Treat	60.6559	60.1216	62.0005
FBgn0037700	CG8149	32.41	18.7	-1.73	0.000397969	0.00579216	Control	33.7458	31.2898	32.2041	Treat	20.1149	17.1709	18.8119
FBgn0037744	CG8417	180.36	117.12	-1.54	0.00126444	0.00955612	Control	193.403	182.429	165.257	Treat	110.979	120.835	119.543
FBgn0037817	Cyp12e1	121.62	15.27	-7.96	0.000278863	0.00494814	Control	98.0883	104.292	162.493	Treat	16.05	13.5648	16.1974
FBgn0037885	CG17721	45.01	23.73	-1.9	6.77017e-05	0.002996	Control	46.8732	45.253	42.9086	Treat	25.0044	23.3314	22.8607
FBgn0037930	CG14715	729.23	378.61	-1.93	0.000184712	0.00418328	Control	784.62	731.215	671.846	Treat	372.083	393.905	369.847
FBgn0038080	CG12279	137.36	54.14	-2.54	0.000135247	0.00383436	Control	149.203	138.759	124.112	Treat	50.4008	56.73	55.2901
FBgn0038082	CG5724	1.22	14.26	11.69	0.000120006	0.00383436	Control	1.28267	1.16256	1.22018	Treat	10.7144	15.1596	16.908
FBgn0038145	Droj2	121.66	86.43	-1.41	0.00064561	0.00723493	Control	122.928	126.976	115.066	Treat	89.9084	84.1419	85.2366
FBgn0038206	twf	44.89	38.69	-1.16	0.00117584	0.00921101	Control	43.708	44.5641	46.4067	Treat	38.7427	38.8792	38.4535
FBgn0038250	CG3505	223.66	335.17	1.5	0.000785119	0.00770846	Control	223.187	207.933	239.851	Treat	329.508	329.889	346.12
FBgn0038304	CG12241	14.43	8.77	-1.65	0.000566804	0.00671571	Control	14.6043	15.5086	13.1808	Treat	8.97927	8.66416	8.6682
FBgn0038369	Arpc3A	76.54	60.87	-1.26	0.000734436	0.00756614	Control	77.4547	75.3737	76.7913	Treat	61.8776	58.0928	62.625
FBgn0038524	sll	16.46	9.33	-1.76	0.000769541	0.00769328	Control	15.9218	17.6299	15.8299	Treat	8.4112	9.58395	9.98441
FBgn0038742	Arc42	311.32	226.28	-1.38	0.00124676	0.00946147	Control	320.627	310.055	303.271	Treat	210.503	231.962	236.386
FBgn0039049	CG6726	244.32	106.09	-2.3	0.00030302	0.00523702	Control	268.08	250.221	214.666	Treat	103.859	111.712	102.698
FBgn0039050	CG17110	44.6	14.56	-3.06	0.000151902	0.00404302	Control	46.2319	41.5891	45.989	Treat	13.4244	16.794	13.4709
FBgn0039051	CG17109	30.43	5.79	-5.26	0.000729192	0.00756588	Control	39.0473	30.0332	22.209	Treat	5.41775	6.23064	5.73501
FBgn0039187	CG6454	21.95	13.63	-1.61	0.000121245	0.00383436	Control	21.6742	21.368	22.8169	Treat	13.8945	14.0486	12.9508
FBgn0039204	CG6607	28.09	21.42	-1.31	5.82119e-05	0.002996	Control	27.8897	28.7297	27.6609	Treat	21.8461	21.1896	21.2211
FBgn0039674	CG1907	387.93	101.64	-3.82	0.000573949	0.0067785	Control	433.908	404.981	324.906	Treat	81.9263	109.285	113.695
FBgn0039678	Obp99a	1805.98	199.18	-9.07	1.39718e-05	0.0020167	Control	1982.52	1723.77	1711.66	Treat	196.024	175.864	225.666
FBgn0039686	CG15506	5.4	17.82	3.3	0.000251437	0.00473654	Control	6.25034	5.43323	4.52989	Treat	16.4995	17.8432	19.1028
FBgn0039698	CG7789	45.94	33.16	-1.39	0.000694725	0.00743943	Control	44.7349	47.2863	45.7963	Treat	33.5195	31.2692	34.702
FBgn0039743	CG7946	19.73	14.16	-1.39	1.7414e-05	0.00208017	Control	19.583	19.9973	19.6061	Treat	14.4435	14.1929	13.8575
FBgn0039802	dj-1beta	122.16	79.84	-1.53	0.0004914	0.00633302	Control	130.299	114.927	121.249	Treat	81.7443	80.8685	76.9044
FBgn0039881	CG1971	12.36	2.9	-4.26	0.000974899	0.00838596	Control	10.0717	11.6698	15.3254	Treat	3.57779	2.57174	2.54953
FBgn0039915	CG1732	71.84	7.46	-9.63	0.000241811	0.00466935	Control	56.4627	61.2	97.8529	Treat	7.37545	7.15023	7.86534
FBgn0040056	CG17698	46.96	10.91	-4.3	6.23736e-06	0.00134764	Control	42.8819	48.4457	49.5643	Treat	11.042	10.7659	10.9157
FBgn0040297	Nhe2	6.05	16.15	2.67	0.000432509	0.0059722	Control	5.34273	6.93537	5.86885	Treat	17.7647	14.7124	15.987
FBgn0040383	CG5254	128.47	52.32	-2.46	0.00103102	0.0085816	Control	117.601	117.011	150.806	Treat	59.0602	49.355	48.5417
FBgn0040395	Unc-76	60.46	40.03	-1.51	0.000954567	0.00836207	Control	58.8812	58.075	64.4346	Treat	37.6501	40.0199	42.4096
FBgn0040398	CG14629	2156.12	4645.57	2.15	0.00100232	0.00843614	Control	2010.94	1962.04	2495.38	Treat	4956.26	4234.49	4745.95
FBgn0040507	ACXD	39.04	14.82	-2.63	0.000355594	0.00547905	Control	41.3638	40.8801	34.8767	Treat	13.9202	16.8641	13.6797
FBgn0040636	CG13255	31.42	14.77	-2.13	0.000449492	0.00609219	Control	35.5352	28.1854	30.5328	Treat	15.1029	14.899	14.2982
FBgn0040734	CG15065	0.45	305.9	679.78	0.000117048	0.00383436	Control	0	0	1.33603	Treat	231.488	231.59	454.627
FBgn0040735	CG16836	2.4	362.28	150.95	9.76792e-05	0.00366098	Control	1.35059	1.7718	4.0641	Treat	274.232	305.711	506.908
FBgn0040736	IM3	8.46	3630.79	429.17	1.42756e-05	0.0020167	Control	9.2896	6.96395	9.12764	Treat	2568.4	3044.9	5279.08
FBgn0040754	CG17059	148.45	107.43	-1.38	0.000328793	0.00532007	Control	152.07	145.945	147.33	Treat	105.28	104.105	112.895
FBgn0040773	CoVIIc	859.13	272.65	-3.15	0.000477407	0.00624027	Control	932.733	957.28	687.374	Treat	278.276	259.868	279.793
FBgn0040968	CG14933	29.67	127.17	4.29	4.6556e-05	0.00295745	Control	29.7644	29.5796	29.6599	Treat	118.016	116.328	147.159
FBgn0043575	PGRP-SC2	6.24	59.41	9.52	0.00096448	0.00837478	Control	6.16558	7.24923	5.2984	Treat	47.8707	41.9974	88.369
FBgn0043806	CG32032	92.78	47.22	-1.96	0.000860948	0.0079201	Control	87.3959	84.3593	106.587	Treat	48.6422	46.0259	46.9831
FBgn0050091	CG30091	225.63	134.2	-1.68	0.000115731	0.00383436	Control	216.876	221.897	238.113	Treat	137.978	128.975	135.641
FBgn0050104	NT5E-2	73.65	35.29	-2.09	0.000416114	0.00585589	Control	76.2825	77.4341	67.2445	Treat	31.7563	36.8683	37.2598
FBgn0051323	CG31323	18.19	10.23	-1.78	3.14745e-05	0.00254481	Control	17.754	18.1645	18.6579	Treat	9.74379	10.5193	10.4166
FBgn0051472	CG31472	59.65	26.72	-2.23	0.000322709	0.00532007	Control	58.0784	54.9431	65.9139	Treat	28.9229	24.882	26.3619
FBgn0051549	CG31549	60.65	35.69	-1.7	0.000660471	0.00723493	Control	60.3534	60.653	60.9433	Treat	37.5537	31.8136	37.6935
FBgn0051674	CG31674	9.39	2.27	-4.14	0.000164373	0.00418328	Control	9.77146	10.2167	8.17795	Treat	2.39188	1.90379	2.50574
FBgn0051715	CG31715	137.33	98.87	-1.39	0.000667749	0.00723493	Control	134.093	135.285	142.619	Treat	103.011	93.5419	100.048
FBgn0052076	Alg10	23.4	13.66	-1.71	0.00105776	0.00864918	Control	25.3734	24.1371	20.6982	Treat	13.3774	13.9152	13.6917
FBgn0052407	CG32407	41.81	11.28	-3.71	0.000949747	0.00836207	Control	51.4054	36.9977	37.0289	Treat	13.0033	9.16844	11.6635
FBgn0052441	CG32441	114.74	86.18	-1.33	1.83987e-06	0.0011263	Control	113.847	116.155	114.23	Treat	86.6337	85.9894	85.9288
FBgn0052850	CG32850	25.69	12.01	-2.14	6.73285e-05	0.002996	Control	23.8883	26.1842	26.9902	Treat	12.5381	11.9598	11.5332
FBgn0053470	CG33470	0.97	31.1	32.06	0.000655533	0.00723493	Control	0.388101	1.35846	1.16719	Treat	18.5364	32.1076	42.6609
FBgn0053523	CG33523	93.88	63.28	-1.48	4.3452e-05	0.00290181	Control	97.5458	92.9826	91.123	Treat	63.7108	63.0041	63.1129
FBgn0058045	CG40045	193.28	122.4	-1.58	0.000644995	0.00723493	Control	195.465	198.788	185.575	Treat	131.245	113.188	122.756
FBgn0063491	GstE9	156.39	479.64	3.07	0.00106202	0.00864918	Control	193.477	152.851	122.856	Treat	461.128	469.771	508.021
FBgn0063492	GstE8	222.88	557.85	2.5	0.000489605	0.00633211	Control	247.901	205.732	215.018	Treat	535.78	504.335	633.432
FBgn0063495	GstE5	6.22	19.19	3.09	0.000756006	0.00763703	Control	5.66207	5.4154	7.58099	Treat	20.6446	20.2189	16.6989
FBgn0063497	GstE3	1080.15	4364.88	4.04	5.15209e-05	0.002996	Control	1002.54	991.425	1246.49	Treat	4388.17	4474.35	4232.11
FBgn0067905	IM14	3.39	218.05	64.32	0.00013884	0.00383436	Control	4.72493	1.37646	4.06526	Treat	209.148	208.481	236.521
FBgn0082582	tmod	12.38	6.14	-2.02	0.000199501	0.0043104	Control	11.2135	13.3937	12.5367	Treat	6.18488	6.11033	6.1101
FBgn0083025	snoRNA:Psi18S-640b	0	6.65	7	1.00168e-06	0.00105857	Control	0	0	0	Treat	6.8521	7.05792	6.04548
FBgn0083972	CG34136	179.97	87.76	-2.05	3.81669e-05	0.00269591	Control	187.876	182.48	169.567	Treat	88.1755	84.6261	90.4643
FBgn0085223	CG34194	16.79	248.52	14.8	0.000462456	0.00615567	Control	17.7756	20.9237	11.6665	Treat	188.01	209.344	348.2
FBgn0085330	CG34301	54.37	31.3	-1.74	0.000646417	0.00723493	Control	48.754	57.4018	56.9607	Treat	30.5238	32.5439	30.8382
FBgn0085339	CG34310	65	40.95	-1.59	0.000984208	0.00838746	Control	68.023	68.1314	58.8451	Treat	41.0799	39.375	42.3989
FBgn0085465	CG34436	153.92	78.78	-1.95	0.000723194	0.00754628	Control	151.207	165.441	145.103	Treat	69.784	81.2304	85.3245
FBgn0085466	CG34437	111	32.5	-3.42	7.88616e-05	0.00322106	Control	108.932	123.088	100.983	Treat	30.0411	35.313	32.1536
FBgn0085732	CR40190	10.79	4.31	-2.5	0.000735397	0.00756614	Control	9.0477	11.164	12.1616	Treat	4.5714	4.29926	4.05158
FBgn0086370	sra	27.47	128.85	4.69	0.00032353	0.00532007	Control	22.3026	26.8752	33.2382	Treat	145.454	113.247	127.859
FBgn0243512	puc	3.86	10.72	2.78	5.04212e-06	0.00134764	Control	3.63357	4.0351	3.91863	Treat	10.9492	10.5484	10.6767
FBgn0259142	Snp	19.11	47.04	2.46	0.000413444	0.00585589	Control	17.633	19.1426	20.5522	Treat	52.0613	48.0046	41.0454
FBgn0259219	CG42319	1.04	17.44	16.77	2.84646e-06	0.00116167	Control	0.95935	1.21007	0.943822	Treat	16.5452	18.9497	16.8396
FBgn0259229	CG42329	21.09	2.04	-10.34	0.000354104	0.00547905	Control	25.8783	21.5859	15.804	Treat	2.2067	2.48692	1.42685
FBgn0260005	wtrw	3.39	10.94	3.23	0.000236002	0.00463547	Control	2.83168	3.93236	3.41739	Treat	10.2395	11.6126	10.9559
FBgn0260008	Ucrh	458.91	329.23	-1.39	0.000756842	0.00763703	Control	450.773	470.782	455.162	Treat	346.961	309.215	331.515
FBgn0260464	CG9288	31.94	21.64	-1.48	0.000707675	0.00746843	Control	32.3921	33.5589	29.8804	Treat	20.6701	22.0139	22.2245
FBgn0260861	Trs23	37	25.41	-1.46	0.00118116	0.00921101	Control	38.6998	38.3087	33.9818	Treat	25.6956	24.5464	25.9906
FBgn0260936	scny	39.13	52.29	1.34	0.00131291	0.00967944	Control	37.377	40.6174	39.4104	Treat	55.0681	50.4655	51.3296
FBgn0260944	Rbp1	74.48	49.11	-1.52	0.00091686	0.00817385	Control	79.551	75.5575	68.344	Treat	50.5129	48.7747	48.0501
FBgn0261284	bou	64.91	37.95	-1.71	0.000240579	0.00466935	Control	66.9828	64.5686	63.174	Treat	35.2252	38.2056	40.4239
FBgn0261800	LanB1	121.73	47.27	-2.58	2.19034e-05	0.00217464	Control	116.805	124.989	123.399	Treat	46.6446	50.5148	44.647
FBgn0261975	CG42806	91.89	46.27	-1.99	4.06233e-05	0.00278175	Control	94.6151	92.2616	88.8066	Treat	47.3993	47.8751	43.5408
FBgn0262559	Mdh2	1214.12	498.7	-2.43	0.000134622	0.00383436	Control	1312.28	1234.26	1095.81	Treat	467.864	512.041	516.197
FBgn0262881	CG43236	1137.99	411.96	-2.76	0.000365667	0.00550448	Control	1288.14	1094.62	1031.2	Treat	369.8	407.795	458.289
FBgn0263246	CG43389	7.3	56.52	7.74	8.79554e-05	0.00349956	Control	6.13222	7.09977	8.67393	Treat	64.5802	48.3706	56.5995
FBgn0263397	Ih	23.5	13.21	-1.78	2.02119e-05	0.00217299	Control	23.9623	22.7605	23.7821	Treat	12.7206	13.5215	13.3959
FBgn0264078	Flo-2	15.49	6.89	-2.25	0.000113873	0.00383436	Control	14.4021	17.084	14.971	Treat	6.88312	6.83965	6.95896
FBgn0264331	CR43790	14.05	0.57	-24.65	0.000192968	0.00421888	Control	17.4124	15.0265	9.69967	Treat	0.720172	0.52986	0.455964
FBgn0000024	Ace	12.73	1.11	-11.47	0.000244083	0.00466935	Control	10.098	11.116	16.9751	Treat	1.1779	1.10385	1.04306
FBgn0000239	bur	148.23	72.89	-2.03	0.000751819	0.00763347	Control	157.964	153.04	133.682	Treat	65.5693	79.8679	73.2401
FBgn0000244	by	14.85	8.25	-1.8	0.00105633	0.00864918	Control	15.3954	15.2056	13.9548	Treat	7.81285	9.32534	7.62354
FBgn0000319	Chc	207.31	140.94	-1.47	0.00123645	0.00942218	Control	196.348	209.752	215.844	Treat	142.414	149.383	131.018
FBgn0001090	bnb	87.85	538.69	6.13	0.000994756	0.0083994	Control	74.0904	86.8058	102.661	Treat	401.306	471.897	742.88
FBgn0001125	Got2	1199.89	803.89	-1.49	0.0013897	0.00995001	Control	1238.11	1238.61	1122.95	Treat	764.496	866.839	780.333
FBgn0001280	janA	108.12	62.29	-1.74	0.000794793	0.00770846	Control	111.911	114.154	98.2819	Treat	66.9793	60.701	59.1931
FBgn0001296	kar	64.65	15.54	-4.16	6.46731e-05	0.002996	Control	59.9158	65.4013	68.6233	Treat	16.0426	17.168	13.3987
FBgn0001612	l(1)dd4	18.09	7.66	-2.36	0.000126718	0.00383436	Control	16.5528	18.3105	19.4046	Treat	8.0852	7.72652	7.16194
FBgn0003016	osp	16.5	7.12	-2.32	0.000136491	0.00383436	Control	15.5419	17.3938	16.5644	Treat	6.52724	7.75939	7.0871
FBgn0003141	pr	793.57	460.73	-1.72	0.000911801	0.00814852	Control	830.798	835.733	714.187	Treat	430.276	477.297	474.619
FBgn0003462	Sod	1027.34	805.29	-1.28	3.53707e-05	0.00259833	Control	1048.11	1021.25	1012.67	Treat	805.803	813.607	796.457
FBgn0003495	spz	35.06	12.26	-2.86	0.000312741	0.00529278	Control	34.1672	36.9516	34.0659	Treat	10.7819	11.5146	14.4733
FBgn0004237	Hrb87F	108.59	82.62	-1.31	0.000779558	0.00770846	Control	105.011	113.844	106.929	Treat	83.2831	79.9561	84.6098
FBgn0004432	Cyp1	1522.52	998.95	-1.52	0.000315578	0.00529278	Control	1567.23	1575.96	1424.36	Treat	977.525	990.374	1028.96
FBgn0004465	Su(P)	50.19	38.99	-1.29	7.40379e-05	0.00316211	Control	51.5113	49.0883	49.9681	Treat	38.5854	39.2279	39.1596
FBgn0004910	Eip63F-1	12.58	1.69	-7.44	0.000667366	0.00723493	Control	13.241	14.7859	9.71712	Treat	1.944	1.06777	2.04706
FBgn0010226	GstS1	1044.04	544.74	-1.92	0.00137927	0.00995001	Control	1079.25	1068.08	984.779	Treat	466.39	605.405	562.429
FBgn0010397	LamC	34.49	13.01	-2.65	0.000770794	0.00769328	Control	31.8211	35.6828	35.9681	Treat	11.5103	11.7637	15.7528
FBgn0010416	TH1	37.88	25.1	-1.51	0.00122822	0.00937887	Control	37.2087	35.1144	41.3045	Treat	24.5739	24.8661	25.8572
FBgn0010422	TfIIS	49.98	33.45	-1.49	1.75566e-05	0.00208017	Control	48.9822	50.4136	50.5454	Treat	33.9683	32.5742	33.8213
FBgn0010482	l(2)01289	7.78	1.15	-6.77	3.76567e-05	0.00269591	Control	7.04241	9.05028	7.26219	Treat	1.15874	1.16688	1.1235
FBgn0010531	CCS	66.8	50.33	-1.33	0.000863747	0.0079201	Control	65.3897	65.384	69.6141	Treat	50.8004	52.1176	48.0782
FBgn0011672	Mvl	146.67	81.49	-1.8	0.00102798	0.00858133	Control	148.78	159.667	131.551	Treat	75.4768	85.7649	83.2416
FBgn0011770	Gip	137.77	57.87	-2.38	0.000273774	0.00492112	Control	150.394	142.107	120.823	Treat	55.5856	61.1566	56.881
FBgn0011771	Hem	24.92	14.65	-1.7	0.000409459	0.00585192	Control	23.6265	24.0107	27.1247	Treat	14.0756	14.7657	15.1227
FBgn0014184	Oda	776.85	320.04	-2.43	1.25141e-05	0.00196959	Control	753.447	756.388	820.72	Treat	328.38	308.29	323.462
FBgn0015035	Cyp4e3	6.86	203.75	29.7	6.73588e-05	0.002996	Control	6.46395	9.3358	4.76682	Treat	216.934	225.181	169.135
FBgn0015222	Fer1HCH	824.47	1548.65	1.88	0.0010694	0.00868091	Control	746.955	778.021	948.428	Treat	1584.87	1507.82	1553.25
FBgn0015756	RpL9	7134.48	5647.66	-1.26	0.0010363	0.00859215	Control	7410.57	7144.63	6848.23	Treat	5807.02	5513.48	5622.48
FBgn0015766	Msr-110	143.7	11.96	-12.02	0.000182882	0.00418328	Control	168.043	158.701	104.356	Treat	9.59062	12.3606	13.9288
FBgn0017457	U2af38	21.23	13.67	-1.55	0.000717994	0.00752383	Control	22.0674	21.2959	20.333	Treat	14.3876	12.5889	14.0375
FBgn0019960	CG6455	62.14	38.93	-1.6	0.00135463	0.00993124	Control	63.5334	67.299	55.5869	Treat	38.1272	38.7455	39.9269
FBgn0020278	loco	40.55	76.7	1.89	0.00130797	0.00966637	Control	36.7822	44.7718	40.0989	Treat	77.2202	69.1418	83.7437
FBgn0022160	Gpo-1	1	7.02	7.02	0.0013801	0.00995001	Control	1.04355	1.28981	0.656915	Treat	6.2544	5.39742	9.41369
FBgn0022774	Oat	3722.57	6013.62	1.62	0.000223566	0.00456199	Control	3832.59	3820.53	3514.59	Treat	6318.83	5872.47	5849.55
FBgn0023171	rnh1	43.46	24.82	-1.75	0.000423206	0.0058658	Control	41.4829	46.1532	42.7484	Treat	22.9316	25.102	26.4337
FBgn0023212	Elongin-B	206.86	143.14	-1.45	0.000817064	0.00782137	Control	211.672	215.337	193.563	Treat	141.961	137.99	149.48
FBgn0024740	Lip2	18.26	6.62	-2.76	0.000176179	0.00418328	Control	16.8377	19.8614	18.068	Treat	6.0034	7.36741	6.497
FBgn0025352	Thiolase	954.2	478.79	-1.99	0.000130136	0.00383436	Control	1032.25	935.906	894.43	Treat	466.274	499.147	470.956
FBgn0025693	CG11163	32.06	7.67	-4.18	0.000967405	0.00838037	Control	26.4249	28.5165	41.2486	Treat	8.95046	6.77153	7.28908
FBgn0025716	Bap55	25.25	17.21	-1.47	0.000544545	0.00660799	Control	25.9289	25.0235	24.789	Treat	18.2471	16.1171	17.255
FBgn0027291	l(1)G0156	110.03	72.84	-1.51	0.00135972	0.00993553	Control	109.658	108.722	111.714	Treat	68.744	69.2275	80.5593
FBgn0027338	Kap-alpha3	290.99	194.98	-1.49	1.07913e-05	0.00185208	Control	287.467	291.321	294.172	Treat	193.177	200.049	191.716
FBgn0027493	CG17273	24.11	66.79	2.77	0.000260693	0.00479659	Control	26.5943	25.3362	20.3976	Treat	67.8924	68.9529	63.5389
FBgn0027552	CG10863	1345.16	828.46	-1.62	0.000626823	0.00718227	Control	1422.51	1360.36	1252.62	Treat	775.154	847.674	862.538
FBgn0027568	Cand1	45.65	31.63	-1.44	0.000343464	0.00539121	Control	43.7616	48.5268	44.6624	Treat	31.6809	31.9053	31.2994
FBgn0027569	cert	52.95	97.58	1.84	0.0010037	0.00843614	Control	50.5576	52.0577	56.2276	Treat	88.386	94.8463	109.505
FBgn0027570	Nep2	43.04	8.29	-5.19	6.39483e-05	0.002996	Control	42.3387	41.7084	45.0607	Treat	8.11832	9.76898	6.97773
FBgn0027590	CG16936	1816.24	1325.97	-1.37	0.000453827	0.00612833	Control	1817.09	1732.91	1898.71	Treat	1351.42	1335.46	1291.04
FBgn0027607	CG8230	46.79	32.16	-1.45	0.00132059	0.00970106	Control	48.3046	49.2884	42.7894	Treat	31.7687	31.6148	33.0983
FBgn0027654	jdp	86.42	53.35	-1.62	0.000166982	0.00418328	Control	81.7537	85.7169	91.8032	Treat	52.5171	53.1512	54.3831
FBgn0027945	ppl	1526.3	2451.4	1.61	0.000703769	0.00745386	Control	1502.99	1478.5	1597.42	Treat	2597.61	2244.47	2512.13
FBgn0028381	decay	173.26	50.42	-3.44	5.3667e-05	0.002996	Control	181.107	178.447	160.23	Treat	45.4801	55.2481	50.5387
FBgn0028473	CG8801	257.76	409.45	1.59	3.48785e-05	0.00259833	Control	250.495	258.249	264.537	Treat	410.665	397.238	420.456
FBgn0028479	Mtpalpha	556.01	284.38	-1.96	0.000183403	0.00418328	Control	595.862	561.268	510.894	Treat	279.393	297.295	276.46
FBgn0028546	ics	93.63	43.87	-2.13	4.80623e-05	0.00299208	Control	89.9009	92.3117	98.681	Treat	41.3564	45.5766	44.6767
FBgn0028978	trbl	14.37	42.35	2.95	0.000503072	0.00634659	Control	14.6431	16.7069	11.7733	Treat	41.6108	40.1232	45.3045
FBgn0029113	Uba2	31.75	23.28	-1.36	0.000258354	0.0047926	Control	32.4148	32.3563	30.4899	Treat	23.5553	22.5631	23.7069
FBgn0029158	Las	65.43	40.31	-1.62	0.000661115	0.00723493	Control	66.6048	69.5336	60.1427	Treat	40.2834	42.1422	38.5014
FBgn0029868	CG3446	171.37	123.36	-1.39	0.00118979	0.00925662	Control	183.288	171.019	159.806	Treat	123.499	124.01	122.572
FBgn0029882	CG3226	88.97	46.64	-1.91	0.0013859	0.00995001	Control	89.6537	92.3396	84.9314	Treat	53.0714	46.4943	40.352
FBgn0029935	CG4615	36.86	11.4	-3.23	5.95386e-05	0.002996	Control	41.2964	35.3742	33.9029	Treat	10.9159	11.9107	11.3673
FBgn0030026	sni	59.06	44.74	-1.32	0.000269239	0.00487711	Control	59.9994	56.8507	60.3307	Treat	43.6355	45.5687	45.03
FBgn0030029	CG15343	93.16	32.95	-2.83	0.000309509	0.00528756	Control	92.4536	86.7276	100.302	Treat	33.7806	28.155	36.9224
FBgn0030057	Ppt1	65.18	36.43	-1.79	0.000662436	0.00723493	Control	59.3761	64.3967	71.7587	Treat	35.8858	38.2188	35.2001
FBgn0030060	CG2004	39.9	18.23	-2.19	0.00121424	0.0093356	Control	43.017	43.3162	33.3674	Treat	18.212	19.4752	16.9949
FBgn0030342	CG10347	19.82	14.55	-1.36	0.00136874	0.00993553	Control	20.8415	20.0719	18.5484	Treat	14.2	15.0622	14.3936
FBgn0030502	tth	136.96	87.04	-1.57	0.000497359	0.00634659	Control	128.656	142.332	139.877	Treat	81.9432	88.2525	90.9329
FBgn0030510	CG12177	13.97	5.03	-2.78	0.000874828	0.00794987	Control	15.5115	15.2659	11.1365	Treat	5.10663	4.88954	5.09736
FBgn0030556	mRNA-cap	41.22	32.06	-1.29	0.000654977	0.00723493	Control	40.3854	41.8508	41.4276	Treat	30.8397	31.8359	33.4932
FBgn0030724	Nipsnap	541.26	332.99	-1.63	0.000219032	0.00455271	Control	552.421	543.464	527.883	Treat	321.809	357.265	319.91
FBgn0030737	CG9914	241.6	105.08	-2.3	0.000864678	0.0079201	Control	228.854	221.664	274.274	Treat	104.495	117.249	93.5019
FBgn0030761	CG9784	19.34	14.21	-1.36	0.00117356	0.00921101	Control	18.9712	20.2825	18.761	Treat	13.622	14.9897	14.0079
FBgn0030802	CG9099	131.33	89.73	-1.46	0.000128846	0.00383436	Control	134.524	132.949	126.514	Treat	92.0478	86.6191	90.5305
FBgn0031011	CG8034	34.32	15.12	-2.27	0.000983587	0.00838746	Control	36.3893	30.8487	35.7213	Treat	16.3095	16.2743	12.7832
FBgn0031099	CG17065	38.34	25.59	-1.5	0.000337807	0.00537128	Control	39.7133	39.4847	35.821	Treat	25.1731	25.4782	26.1289
FBgn0031143	CG1532	247.5	171.49	-1.44	0.00066599	0.00723493	Control	251.46	252.955	238.073	Treat	180.23	173.314	160.919
FBgn0031361	CG17652	17.76	12.37	-1.44	0.00109375	0.00877148	Control	16.7036	18.6971	17.8774	Treat	12.6887	12.7346	11.7002
FBgn0031470	CG18557	49.89	11.65	-4.28	7.39796e-05	0.00316211	Control	49.8575	46.8845	52.9175	Treat	9.96197	13.2406	11.7552
FBgn0031471	CG3117	95.78	34.35	-2.79	0.00017476	0.00418328	Control	95.9523	92.9188	98.4689	Treat	29.4407	37.5957	36.0187
FBgn0031559	CG3513	33.6	263.29	7.84	0.000121214	0.00383436	Control	29.3304	29.8168	41.6411	Treat	289.381	222.397	278.083
FBgn0031635	CG15626	36.36	30.36	-1.2	0.000870737	0.00794987	Control	37.7557	35.767	35.5517	Treat	30.1674	30.7392	30.1645
FBgn0031651	mRpL24	52.13	27.43	-1.9	0.000838538	0.00789731	Control	54.2065	56.8912	45.2861	Treat	27.053	27.1958	28.029
FBgn0031668	CG31917	71.67	59.5	-1.2	0.00122001	0.0093356	Control	73.5965	72.0933	69.3132	Treat	60.4025	57.7927	60.296
FBgn0031766	CG9117	21.55	10.1	-2.13	0.001073	0.00868091	Control	23.2141	22.84	18.5907	Treat	9.14487	10.1841	10.9816
FBgn0031814	retm	22.24	12.26	-1.81	0.00115005	0.00912338	Control	21.002	21.9662	23.744	Treat	11.5552	13.8546	11.3826
FBgn0031824	CG9547	319.17	221.76	-1.44	0.00117969	0.00921101	Control	337.553	321.797	298.158	Treat	213.084	232.297	219.897
FBgn0031871	CG10158	22.17	13.51	-1.64	0.000496503	0.00634659	Control	21.0696	24.182	21.2478	Treat	13.864	13.5443	13.1322
FBgn0031973	Spn28D	53.79	25.43	-2.12	0.000136407	0.00383436	Control	53.8037	57.9338	49.6453	Treat	24.0997	26.0551	26.1353
FBgn0031987	CG12375	148.19	100.22	-1.48	0.000516773	0.00639093	Control	149.906	145.265	149.388	Treat	94.0649	106.956	99.6433
FBgn0032059	PrBP	28.14	11.39	-2.47	6.41215e-05	0.002996	Control	27.8321	30.2107	26.3657	Treat	11.2221	12.1261	10.8218
FBgn0032069	CG9468	5.8	0.63	-9.21	0.000502984	0.00634659	Control	4.86666	5.29151	7.23777	Treat	0.421892	0.931758	0.531693
FBgn0032189	Ripalpha	9.94	4.66	-2.13	0.000549951	0.00660878	Control	8.9644	10.1417	10.7063	Treat	5.16196	4.30644	4.50374
FBgn0032240	CG17768	60.18	33.38	-1.8	0.000795401	0.00770846	Control	65.8632	58.6858	55.9989	Treat	36.2269	31.481	32.4432
FBgn0032262	CG7384	35.7	19.76	-1.81	1.72222e-05	0.00208017	Control	37.1673	34.9689	34.9662	Treat	19.2769	19.8157	20.1827
FBgn0032285	CG17108	5.49	0.29	-18.93	0.0010395	0.0085993	Control	5.33872	7.42307	3.70508	Treat	0.14398	0.225936	0.502483
FBgn0032485	CG9426	13.36	8.01	-1.67	0.0010871	0.00874853	Control	13.0837	12.3952	14.5982	Treat	8.10752	7.46383	8.44803
FBgn0032524	CG9267	189.4	118.41	-1.6	0.00065277	0.00723493	Control	196.385	175.511	196.298	Treat	125.755	113.394	116.067
FBgn0032595	CG17996	67.3	46.74	-1.44	0.00077421	0.00770643	Control	68.7025	69.0398	64.1463	Treat	49.6607	44.6568	45.9096
FBgn0032647	CG15143	8.62	1.13	-7.63	2.07064e-05	0.00217299	Control	7.91684	9.83815	8.11322	Treat	1.04667	1.16066	1.18716
FBgn0032671	CG7200	28.11	21.75	-1.29	0.000512149	0.00639093	Control	26.8988	28.6308	28.8077	Treat	22.2354	21.3412	21.6878
FBgn0032704	Jwa	395.31	219.74	-1.8	2.36768e-05	0.00217464	Control	405.097	405.309	375.523	Treat	217.68	222.572	218.961
FBgn0032725	Nedd8	233.11	143.83	-1.62	4.67009e-05	0.00295745	Control	228.997	244.088	226.253	Treat	146.349	141.365	143.785
FBgn0032727	CG10623	11.84	169.61	14.33	1.58247e-06	0.0011263	Control	11.5944	13.0678	10.8542	Treat	179.792	166.887	162.163
FBgn0032729	CG10639	299.03	182.75	-1.64	0.000515643	0.00639093	Control	307.611	305.654	283.812	Treat	169.948	195.735	182.576
FBgn0032881	CG9319	157.75	103.79	-1.52	5.22207e-05	0.002996	Control	161.777	157.861	153.597	Treat	100.873	107.063	103.426
FBgn0032891	Oseg5	0.62	11.31	18.24	8.73781e-05	0.00349956	Control	0.483429	0.53068	0.8559	Treat	9.32223	10.8436	13.7644
FBgn0033051	dream	21.67	35.29	1.63	6.68715e-05	0.002996	Control	21.1575	21.3674	22.4752	Treat	36.8048	34.5632	34.5014
FBgn0033138	Tsp42Eq	31.83	5.37	-5.93	0.000128766	0.00383436	Control	34.1567	34.7355	26.6072	Treat	4.44701	5.89834	5.75066
FBgn0033191	CG1598	96.81	72.64	-1.33	0.000947056	0.00836186	Control	100.265	98.2196	91.9501	Treat	75.552	71.4292	70.9492
FBgn0033260	Cul-4	25.5	17.45	-1.46	0.000504548	0.00634659	Control	23.9528	26.3409	26.2079	Treat	17.9834	16.8021	17.5672
FBgn0033272	RagC	159.1	117.66	-1.35	0.000437843	0.00600074	Control	159.303	152.694	165.303	Treat	121.299	117.05	114.618
FBgn0033421	CG1888	15.77	8.57	-1.84	0.00138752	0.00995001	Control	17.5368	14.6812	15.0935	Treat	9.49999	8.2399	7.97203
FBgn0033427	CG1868	8.97	3.57	-2.51	0.000400547	0.00579216	Control	9.01975	9.99053	7.90694	Treat	3.84609	3.26706	3.61068
FBgn0033446	CG1648	343.64	76.68	-4.48	0.00018281	0.00418328	Control	379.949	347.465	303.496	Treat	64.1977	77.6085	88.2353
FBgn0033761	CG8778	51.77	36.77	-1.41	5.77346e-05	0.002996	Control	50.8705	53.033	51.3994	Treat	37.3062	35.7095	37.2932
FBgn0033775	Cyp9h1	40.84	9.64	-4.24	0.000138843	0.00383436	Control	34.3717	41.5569	46.5914	Treat	10.037	8.80985	10.0814
FBgn0033783	CG17019	32.43	21.48	-1.51	5.95563e-05	0.002996	Control	32.6798	32.541	32.064	Treat	20.8981	21.0728	22.4567
FBgn0033810	CG4646	103.9	46.08	-2.25	0.00025288	0.00473892	Control	108.413	95.831	107.451	Treat	50.6398	42.1369	45.4559
FBgn0033830	CG10814	3.76	298.74	79.45	5.53666e-05	0.002996	Control	3.23737	5.80693	2.22434	Treat	254.184	327.246	314.789
FBgn0033926	Arc1	51.45	4510.03	87.66	5.13787e-05	0.002996	Control	47.0156	38.3719	68.9555	Treat	4342.23	3251.6	5936.25
FBgn0033927	CR10102	5.73	710.52	124	3.18252e-05	0.00254481	Control	4.78113	4.65788	7.74517	Treat	671.939	516.98	942.643
FBgn0034011	CG8160	115.79	1898.71	16.4	0.000360257	0.00547905	Control	91.9537	121.769	133.648	Treat	1173.15	2191.9	2331.09
FBgn0034035	CG8207	46.98	30.95	-1.52	0.000687156	0.00737989	Control	46.7964	44.2869	49.8457	Treat	32.085	29.3023	31.4592
FBgn0034052	CG8299	0.04	9.1	227.5	0.00038188	0.00564622	Control	0	0	0.125106	Treat	7.50394	6.47953	13.302
FBgn0034058	Pex11	44.49	23.68	-1.88	8.95614e-05	0.00349956	Control	47.5902	43.8496	42.0349	Treat	23.1397	24.3067	23.5815
FBgn0034117	CG7997	889.7	503.63	-1.77	7.80882e-05	0.00322106	Control	870.357	861.929	936.812	Treat	486.431	524.662	499.8
FBgn0034141	CG8311	82.82	48.34	-1.71	0.000457642	0.00613475	Control	86.9528	74.8051	86.712	Treat	47.5845	48.1951	49.2343
FBgn0034270	CG6401	19.76	9.72	-2.03	0.000324681	0.00532007	Control	19.2235	21.5149	18.5524	Treat	9.51857	10.5224	9.11819
FBgn0034328	IM23	0.11	192.62	1751.09	1.28696e-05	0.00196959	Control	0.324548	0	0	Treat	144.394	173.028	260.439
FBgn0034331	CG15067	0.53	345.71	652.28	1.60788e-05	0.00208017	Control	0.848326	0.496568	0.240263	Treat	249.012	315.609	472.499
FBgn0034364	CG5493	438.36	817.22	1.86	0.000791091	0.00770846	Control	410.443	407.11	497.537	Treat	795.779	849.546	806.328
FBgn0034418	CG15118	89.02	67.63	-1.32	0.000173512	0.00418328	Control	86.146	88.7407	92.1739	Treat	67.4563	68.3232	67.1178
FBgn0034488	CG11208	475.94	263.86	-1.8	0.00025656	0.00478348	Control	488.204	436.826	502.798	Treat	274.344	262.881	254.357
FBgn0034636	CG10440	0.57	14.76	25.89	0.000223482	0.00456199	Control	0.319276	0.946319	0.440915	Treat	11.9479	13.0397	19.2992
FBgn0034710	CG3292	0.3	10.78	35.93	0.000150284	0.00402915	Control	0.458527	0.100668	0.340957	Treat	13.773	10.1879	8.37533
FBgn0034804	CG3831	20.19	10.93	-1.85	0.00060942	0.007039	Control	20.2844	19.1452	21.1269	Treat	12.1104	10.7092	9.96485
FBgn0034925	CG5339	39	26.17	-1.49	0.000332317	0.00533562	Control	38.5841	39.237	39.1762	Treat	25.0009	27.9924	25.5271
FBgn0034948	Gadd34	37.13	53.48	1.44	0.00117681	0.00921101	Control	37.0082	39.9876	34.3793	Treat	52.6936	53.3336	54.4266
FBgn0034963	CG13567	22.43	12.53	-1.79	0.0011106	0.0088487	Control	23.7003	22.84	20.7596	Treat	11.1115	13.1673	13.298
FBgn0034982	CG4065	26.22	17.74	-1.48	0.00077745	0.00770846	Control	24.9485	27.9005	25.8136	Treat	17.4738	18.6619	17.0865
FBgn0035060	Eps-15	38.84	26.73	-1.45	0.0013887	0.00995001	Control	38.7135	40.7701	37.0352	Treat	25.9942	28.7947	25.4062
FBgn0035090	CG2736	1171.84	1962.06	1.67	0.00121851	0.0093356	Control	1173.12	1173.07	1169.32	Treat	1739.78	2155.6	1990.8
FBgn0035189	CG9119	141.83	24.44	-5.8	0.000392278	0.00574038	Control	136.436	150.942	138.12	Treat	28.8861	27.1971	17.2219
FBgn0035247	metl	35.33	17.45	-2.02	0.000794085	0.00770846	Control	37.2266	36.1043	32.6734	Treat	15.4499	17.3919	19.517
FBgn0035484	CG11594	994.63	736.2	-1.35	0.000545611	0.00660799	Control	988.091	974.83	1020.96	Treat	715.403	775.82	717.379
FBgn0035590	CG10673	42.82	27.77	-1.54	0.000327982	0.00532007	Control	44.0259	43.9252	40.4951	Treat	27.8307	28.9813	26.5096
FBgn0035592	CG10674	112.04	54.05	-2.07	0.000829028	0.00782781	Control	123.727	114.88	97.5034	Treat	56.0486	49.9967	56.106
FBgn0035692	CG13298	166.12	124.94	-1.33	0.00136168	0.00993553	Control	165.89	175.709	156.767	Treat	122.257	124.368	128.204
FBgn0035871	BI-1	442.52	347.23	-1.27	5.88181e-05	0.002996	Control	446.916	444.219	436.427	Treat	348.073	353.764	339.867
FBgn0035906	CG6673	98.67	47.53	-2.08	4.44105e-05	0.00291286	Control	100.231	103.706	92.0642	Treat	48.6127	47.6595	46.3131
FBgn0036211	CG5946	103.54	67.25	-1.54	0.000546918	0.00660799	Control	109.647	102.057	98.9148	Treat	64.7343	65.6893	71.3122
FBgn0036306	CG10973	30.81	22.96	-1.34	0.000874211	0.00794987	Control	31.0368	31.9634	29.4415	Treat	23.9427	22.1675	22.7821
FBgn0036428	CG9238	145.64	46.63	-3.12	0.000172165	0.00418328	Control	146.356	148.91	141.647	Treat	44.6633	54.3398	40.8976
FBgn0036623	CG4729	306.82	147.59	-2.08	0.000131183	0.00383436	Control	290.188	299.892	330.387	Treat	155.72	147.65	139.388
FBgn0036759	CG5577	432.48	196.95	-2.2	0.000154542	0.00408369	Control	429.476	400.452	467.525	Treat	208.821	185.379	196.651
FBgn0036760	CG5567	36.14	18.2	-1.99	0.00121689	0.0093356	Control	34.9211	41.4656	32.0207	Treat	17.0288	18.7487	18.8083
FBgn0036787	CG4306	978.65	207.62	-4.71	2.38637e-07	0.000438258	Control	984.874	956.47	994.611	Treat	204.292	203.208	215.352
FBgn0036826	CG3893	23.99	10.75	-2.23	5.67604e-05	0.002996	Control	22.5684	25.1538	24.236	Treat	11.4369	10.3904	10.4162
FBgn0036857	CG9629	438.27	247.45	-1.77	0.000964037	0.00837478	Control	436.812	472.222	405.776	Treat	235.466	272.335	234.543
FBgn0036942	CG7328	75.38	48.06	-1.57	0.00116023	0.00914493	Control	72.0143	78.5168	75.6158	Treat	44.1334	52.2289	47.8039
FBgn0037150	CG7133	49.46	30.13	-1.64	0.0001077	0.00383436	Control	48.2715	48.9863	51.1175	Treat	31.819	29.3575	29.2076
FBgn0037186	CG11241	210.11	54.02	-3.89	0.000552823	0.00661407	Control	228.127	233.947	168.245	Treat	45.7367	60.6273	55.6929
FBgn0037242	CG9855	53.46	35.81	-1.49	0.000400492	0.00579216	Control	54.2558	56.2685	49.8457	Treat	36.1601	35.8859	35.3747
FBgn0037249	eIF3-S10	127.37	191.89	1.51	0.000363699	0.00549739	Control	125.48	134.648	121.981	Treat	185.024	191.048	199.601
FBgn0037298	CG2604	287.04	170.38	-1.68	0.000727569	0.00756588	Control	309.394	292.36	259.363	Treat	165.15	176.506	169.473
FBgn0037372	CG2091	19.76	11.42	-1.73	2.30596e-05	0.00217464	Control	19.9616	18.8931	20.419	Treat	11.4848	11.5141	11.2729
FBgn0037391	CG2017	51.22	293.73	5.73	0.000565828	0.00671571	Control	41.128	41.9534	70.5927	Treat	308.745	277.044	295.407
FBgn0037465	CG1105	258.93	106.98	-2.42	2.16895e-06	0.00113808	Control	259.163	259.896	257.727	Treat	106.107	111.368	103.45
FBgn0037481	MAGE	8.05	1.35	-5.96	2.83344e-05	0.00242029	Control	8.01128	7.74874	8.38644	Treat	1.50297	1.08097	1.47524
FBgn0037529	mRpS9	82.39	38.88	-2.12	0.000128799	0.00383436	Control	84.0344	86.4412	76.6952	Treat	39.2154	41.1581	36.27
FBgn0037537	CG2767	586.25	335.13	-1.75	0.000663704	0.00723493	Control	588.776	595.446	574.519	Treat	302.234	369.23	333.93
FBgn0037550	CG9667	19.22	12.97	-1.48	0.000165089	0.00418328	Control	19.5742	19.693	18.396	Treat	13.3193	12.5076	13.085
FBgn0037560	CR18228	16.42	3.74	-4.39	0.000173076	0.00418328	Control	13.9456	17.5566	17.7578	Treat	4.31391	3.32316	3.58668
FBgn0037621	CG9797	32.61	19.35	-1.69	0.000701666	0.00745386	Control	33.1271	30.5804	34.1369	Treat	20.0492	17.6626	20.3468
FBgn0037850	CG14695	2.91	25.74	8.85	0.000170949	0.00418328	Control	2.80939	3.37169	2.54656	Treat	20.4569	24.5713	32.1932
FBgn0037912	sea	196.97	102.77	-1.92	0.00100766	0.00845007	Control	214.251	205.994	170.68	Treat	97.3627	104.872	106.083
FBgn0037936	CG6908	173.91	66.09	-2.63	0.000891631	0.00802686	Control	200.383	173.678	147.675	Treat	60.6475	74.558	63.0785
FBgn0037973	CG18547	371.65	262.26	-1.42	0.000269549	0.00487711	Control	369.465	369.435	376.059	Treat	247.934	272.242	266.595
FBgn0037978	KLHL18	261.11	155.61	-1.68	0.000145315	0.00398315	Control	273.147	264.351	245.828	Treat	150.282	156.003	160.554
FBgn0038020	GstD9	85.66	296.8	3.46	0.00129269	0.00963799	Control	101.991	87.2637	67.713	Treat	252.644	354.139	283.626
FBgn0038046	CG5641	44.38	33.88	-1.31	0.000185645	0.00418328	Control	43.506	44.6056	45.0417	Treat	35.0807	33.2102	33.3616
FBgn0038083	CG5999	30.41	145.78	4.79	0.000335206	0.0053531	Control	35.6543	31.8243	23.743	Treat	130.334	165.142	141.855
FBgn0038147	CCHa2	344.29	93.82	-3.67	0.000744275	0.00761482	Control	291.335	298.62	442.902	Treat	97.7818	92.6784	90.9912
FBgn0038149	CG9796	33.65	125.59	3.73	0.000422959	0.0058658	Control	36.6293	34.7921	29.5392	Treat	110.377	113.968	152.436
FBgn0038349	CG6045	24.36	6.63	-3.67	0.000118066	0.00383436	Control	21.5466	23.3724	28.1569	Treat	6.34268	7.00194	6.55814
FBgn0038428	CG14894	121.84	80.18	-1.52	0.000733414	0.00756614	Control	124.686	129.235	111.609	Treat	79.9042	79.5136	81.1322
FBgn0038446	CG14903	68.27	46.33	-1.47	3.18707e-05	0.00254481	Control	68.9967	66.2347	69.571	Treat	45.3843	46.5162	47.0887
FBgn0038571	CG7215	49.65	38.61	-1.29	0.000657397	0.00723493	Control	49.5951	49.8457	49.4942	Treat	39.4392	36.6152	39.7674
FBgn0038586	CG7168	27.61	18.09	-1.53	0.000767453	0.00769328	Control	28.8842	28.7591	25.184	Treat	17.8959	18.1764	18.191
FBgn0038666	CG5451	12.98	7.6	-1.71	0.000847227	0.00789813	Control	12.6712	13.3731	12.8929	Treat	7.21789	8.51284	7.05964
FBgn0038771	CG4390	384.53	231.9	-1.66	0.000232728	0.0046206	Control	404.682	355.279	393.64	Treat	235.03	230.767	229.916
FBgn0038828	CG17270	9.52	1.12	-8.5	3.77473e-06	0.00126042	Control	9.19133	8.98286	10.3935	Treat	1.19944	1.06657	1.09882
FBgn0038857	CG17282	26.98	17.79	-1.52	8.98572e-06	0.00165023	Control	26.9177	27.6872	26.3372	Treat	17.7868	17.7906	17.7898
FBgn0038878	CG3301	24.71	0.95	-26.01	0.000278381	0.00494814	Control	20.5064	19.2004	34.4362	Treat	1.28856	1.03593	0.536599
FBgn0038922	CG6439	40.38	25.06	-1.61	0.000521699	0.0064302	Control	42.8412	40.2643	38.0442	Treat	24.2466	24.2434	26.6752
FBgn0039110	RanBP3	46.62	34.55	-1.35	0.000232224	0.0046206	Control	46.5942	48.3711	44.9011	Treat	34.9967	34.8042	33.8582
FBgn0039163	CG5515	104.61	66.02	-1.58	0.0013668	0.00993553	Control	104.348	114.712	94.7679	Treat	64.3751	65.5842	68.0948
FBgn0039321	CG10550	0.59	13.27	22.49	0.000109775	0.00383436	Control	0.545961	0.239522	0.986182	Treat	13.326	11.9824	14.5099
FBgn0039338	XNP	15.91	10.66	-1.49	0.00070419	0.00745386	Control	14.7848	16.896	16.0472	Treat	10.42	10.9859	10.5755
FBgn0039349	Ssadh	287.85	189.8	-1.52	0.000359034	0.00547905	Control	279.163	277.333	307.065	Treat	188.255	185.136	196.021
FBgn0039561	mfrn	20.74	36.97	1.78	0.000991626	0.00839226	Control	18.1606	21.3181	22.7388	Treat	36.0246	37.1232	37.7556
FBgn0039612	CG14523	3.8	10.12	2.66	0.000357892	0.00547905	Control	4.46069	3.69349	3.24927	Treat	10.4493	9.74484	10.1665
FBgn0039650	Mesh1	22.31	12.81	-1.74	0.000981601	0.00838746	Control	24.0925	22.8615	19.9768	Treat	13.3607	12.9906	12.0685
FBgn0039656	CG11951	8.49	2.87	-2.96	0.000184712	0.00418328	Control	8.56697	9.23061	7.68517	Treat	2.51265	3.09067	3.01126
FBgn0039681	CG7582	45.31	20.55	-2.2	0.00101401	0.00848394	Control	45.092	49.8427	40.9932	Treat	23.4651	19.9271	18.2438
FBgn0039697	CG7834	1147.66	661.43	-1.74	0.000113322	0.00383436	Control	1229.95	1098.46	1114.57	Treat	651.335	670.632	662.333
FBgn0039751	CG1983	77.74	27.71	-2.81	0.000138201	0.00383436	Control	84.6529	78.3814	70.181	Treat	27.8216	29.9006	25.4015
FBgn0039757	RpS7	11201.4	8649.39	-1.3	0.00136537	0.00993553	Control	11668.9	11432.9	10502.4	Treat	8646.9	8595.83	8705.44
FBgn0039790	CG2246	121.58	68	-1.79	6.12946e-05	0.002996	Control	126.432	122.227	116.086	Treat	70.4176	68.2529	65.3247
FBgn0039798	CG11313	421.8	70.67	-5.97	9.69017e-05	0.00366098	Control	432.495	420.088	412.814	Treat	59.0698	66.0156	86.9352
FBgn0039800	Npc2g	7510.52	3992.18	-1.88	0.00059049	0.0068862	Control	8221.37	7613.14	6697.06	Treat	3860.67	4159.07	3956.79
FBgn0039877	CG2118	26.23	33.2	1.27	0.000332659	0.00533562	Control	25.8148	26.07	26.7975	Treat	32.628	32.6173	34.3545
FBgn0040077	primo-1	79.39	45.68	-1.74	0.00021521	0.00451695	Control	83.9836	77.4026	76.7967	Treat	42.9392	46.1261	47.9764
FBgn0040384	CG32795	85.21	55.32	-1.54	0.000962723	0.00837478	Control	81.215	86.1012	88.3004	Treat	58.471	56.7695	50.7194
FBgn0040653	IM4	0.25	71.12	284.48	2.71418e-05	0.00237362	Control	0.758207	0	0	Treat	68.9968	70.2557	74.1114
FBgn0040660	CG13551	1915.65	1147.67	-1.67	0.000219393	0.00455271	Control	2006.68	1971.79	1768.47	Treat	1137.05	1142.74	1163.22
FBgn0040733	CG15068	17.92	2574.99	143.69	0.000116383	0.00383436	Control	10.1674	14.8508	28.7422	Treat	2131.71	2095.53	3497.74
FBgn0040931	CG9034	220.28	98.05	-2.25	0.00106006	0.00864918	Control	239.309	239.409	182.129	Treat	93.3695	101.422	99.3459
FBgn0041205	key	34.01	16.44	-2.07	0.000469836	0.00620759	Control	34.9346	36.3442	30.7435	Treat	14.935	16.8911	17.4793
FBgn0043578	PGRP-SB1	127.56	20.62	-6.19	0.000346942	0.00542263	Control	124.262	100.198	158.209	Treat	24.4748	18.9024	18.4877
FBgn0044823	Spec2	18.72	64	3.42	0.00129314	0.00963799	Control	17.0521	16.3432	22.7685	Treat	68.255	50.7428	73.0156
FBgn0050026	CG30026	2.24	27	12.05	0.000577423	0.00679768	Control	1.26421	2.46696	2.9841	Treat	26.8199	20.5675	33.6127
FBgn0050052	Obp49a	4.88	25.32	5.19	0.000238828	0.00466604	Control	5.17958	4.93815	4.52714	Treat	26.6992	19.7898	29.4579
FBgn0050122	CG30122	48.71	30.42	-1.6	0.00120828	0.00933549	Control	49.7618	51.885	44.488	Treat	31.3147	31.5745	28.3817
FBgn0050163	Cpr60D	5.93	0.43	-13.79	0.000876979	0.00794987	Control	6.05829	6.33253	5.39264	Treat	0	0.488282	0.814458
FBgn0050172	CG30172	25.9	5.47	-4.73	0.000627691	0.00718227	Control	31.2913	25.5104	20.8885	Treat	4.51988	6.61981	5.25805
FBgn0050499	CG30499	115.28	56.96	-2.02	0.000718994	0.00752383	Control	124.835	121.406	99.5955	Treat	57.0727	59.081	54.7364
FBgn0051116	ClC-a	40.98	23.04	-1.78	9.41835e-05	0.0036035	Control	39.9034	40.2822	42.749	Treat	23.8491	23.5671	21.7035
FBgn0051120	CG31120	28.97	20.48	-1.41	0.000767388	0.00769328	Control	30.2056	29.1624	27.5512	Treat	19.7913	21.5611	20.0994
FBgn0051326	CG31326	0.29	6.58	22.69	0.00107145	0.00868091	Control	0.164783	0.28942	0.420108	Treat	4.66637	5.34661	9.73246
FBgn0051373	CG31373	39.01	288.95	7.41	0.000274661	0.00492112	Control	45.3045	39.7823	31.9417	Treat	253.911	244.371	368.567
FBgn0051380	CG31380	21.18	1.5	-14.12	0.000117246	0.00383436	Control	23.4241	23.5563	16.5669	Treat	1.10044	1.91869	1.49351
FBgn0052022	CG32022	26.67	13.73	-1.94	0.00129521	0.00963799	Control	26.8219	29.6639	23.5314	Treat	14.6621	12.5163	14.0205
FBgn0052069	CG32069	137.76	75.12	-1.83	0.00119205	0.00925662	Control	151.951	141.123	120.195	Treat	72.1342	78.2576	74.9795
FBgn0052177	Ndfip	11.08	4.93	-2.25	0.000184379	0.00418328	Control	10.4263	12.3806	10.4368	Treat	4.99894	4.97363	4.83088
FBgn0052191	CG32191	30.45	5.46	-5.58	0.000591789	0.0068862	Control	30.1916	32.972	28.1807	Treat	4.02821	4.83267	7.51279
FBgn0052205	CR32205	15.27	8.69	-1.76	0.00139971	0.00999226	Control	15.9935	15.1513	14.662	Treat	9.72444	8.69641	7.66337
FBgn0052557	CG32557	0.15	24.17	161.13	8.70552e-06	0.00165023	Control	0.133609	0.0782226	0.227088	Treat	28.3228	19.7532	24.4284
FBgn0052638	CG32638	23.83	16.06	-1.48	5.42564e-05	0.002996	Control	24.1698	23.7483	23.5651	Treat	16.7257	15.753	15.6952
FBgn0052803	CG32803	315.55	222.66	-1.42	0.00140376	0.00999226	Control	304.05	299.815	342.79	Treat	225.455	217.601	224.924
FBgn0053329	Sp212	0.15	28.74	191.6	0.000251464	0.00473654	Control	0.0578968	0.101688	0.29521	Treat	22.5787	19.014	44.6307
FBgn0053969	CG33969	7.73	30.07	3.89	2.36825e-05	0.00217464	Control	8.04814	8.13495	7.01856	Treat	31.9544	27.9025	30.3612
FBgn0058263	MFS17	28.64	16.84	-1.7	0.00127239	0.00957682	Control	25.5467	28.7052	31.6667	Treat	17.1071	17.1824	16.2309
FBgn0061359	CG33671	66.02	37.37	-1.77	0.000266519	0.00487027	Control	65.5803	71.0991	61.3791	Treat	36.3958	36.9225	38.798
FBgn0062442	CG1458	328.12	200.23	-1.64	0.000114402	0.00383436	Control	340.382	331.657	312.324	Treat	201.364	192.564	206.759
FBgn0064225	RpL5	9320.97	7728.89	-1.21	0.000629783	0.00718383	Control	9273.7	9314.94	9374.28	Treat	7943.99	7449.09	7793.58
FBgn0069056	CG33226	13.91	2.93	-4.75	0.000941088	0.00836186	Control	15.7975	14.5382	11.3838	Treat	3.27191	2.03234	3.47917
FBgn0082945	snoRNA:Me28S-A2634b	0	44.66	45	2.28145e-07	0.000438258	Control	0	0	0	Treat	45.9101	48.0285	40.056
FBgn0085244	CG34215	158.08	47.92	-3.3	0.00130681	0.00966637	Control	185.997	153.584	134.671	Treat	47.9371	38.367	57.4457
FBgn0085292	CG34263	128.38	48.35	-2.66	0.000161062	0.00418328	Control	129.282	124.554	131.293	Treat	55.328	45.0186	44.6972
FBgn0085320	CG34291	19101.8	7527.42	-2.54	0.00115951	0.00914493	Control	21355.5	20084.6	15865.4	Treat	6587.13	7821.88	8173.24
FBgn0085433	CG34404	2.86	39.51	13.81	0.000198358	0.0043104	Control	1.99268	3.55021	3.02625	Treat	33.3555	34.5974	50.5761
FBgn0086605	CG9853	51.14	33.19	-1.54	0.000456696	0.00613475	Control	53.8386	52.3404	47.2345	Treat	32.8845	33.7601	32.9191
FBgn0086664	snoRNA:Psi28S-2149	7.7	0	-8	1.15281e-06	0.00105857	Control	8.48552	7.42085	7.18117	Treat	0	0	0
FBgn0259147	CG42262	2.21	25.72	11.64	0.000807066	0.00777113	Control	2.17374	3.23053	1.22861	Treat	21.527	21.8175	33.8057
FBgn0259705	CG42359	18.13	12.42	-1.46	0.00052607	0.00646239	Control	18.1736	18.5103	17.6972	Treat	12.4525	13.1594	11.6463
FBgn0260954	CG42586	371.99	670.11	1.8	0.000531945	0.00649114	Control	363.769	403.955	348.241	Treat	620.607	699.774	689.936
FBgn0261393	alpha-Est5	32.49	15.62	-2.08	0.000479743	0.00624856	Control	30.3582	30.315	36.7956	Treat	16.2223	15.7678	14.8728
FBgn0261532	cdm	30.68	20.48	-1.5	1.9971e-05	0.00217299	Control	31.024	30.7712	30.2307	Treat	20.9901	19.8911	20.5532
FBgn0261789	SmD2	113.92	68.76	-1.66	0.00104289	0.00860794	Control	115.075	124.419	102.259	Treat	68.4941	67.1994	70.5976
FBgn0261995	CG42813	109.18	62.12	-1.76	0.00114875	0.00912338	Control	114.588	116.549	96.4115	Treat	59.9713	60.5322	65.8453
FBgn0262116	CG40127	358.78	230.77	-1.55	0.000499101	0.00634659	Control	330.78	368.576	376.979	Treat	235.709	231.739	224.855
FBgn0262511	Vha44	52.26	45.44	-1.15	0.000678781	0.00733283	Control	53.0594	51.6504	52.08	Treat	44.4351	45.5093	46.3759
FBgn0262517	l(3)76BDr	27.34	21.36	-1.28	0.00127611	0.00958521	Control	26.8939	27.6682	27.4464	Treat	20.1213	21.9419	22.0316
FBgn0262565	CR43105	7.44	33.64	4.52	0.000360994	0.00547905	Control	6.73445	7.6752	7.91434	Treat	38.1389	26.0737	36.7145
FBgn0262570	CG43110	146.6	91.09	-1.61	0.000878749	0.00794987	Control	132.323	153.568	153.896	Treat	94.2601	88.7285	90.2724
FBgn0262716	Arp66B	97.3	59.3	-1.64	0.000226787	0.0046002	Control	102.698	96.9244	92.2667	Treat	60.2473	56.5298	61.1271
FBgn0262782	Mdh1	4337.73	3264.26	-1.33	0.000748746	0.00763347	Control	4362.14	4141.54	4509.51	Treat	3381.87	3215.79	3195.11
FBgn0262838	CG43202	0	11.61	12	6.31442e-05	0.002996	Control	0	0	0	Treat	8.39753	12.1317	14.3046
FBgn0263442	CR43465	4.46	12.85	2.88	0.00140165	0.00999226	Control	3.47017	4.53198	5.36858	Treat	13.6781	13.6315	11.2431
FBgn0263977	Tim17b	281.79	181.63	-1.55	0.000808215	0.00777113	Control	293.813	290.484	261.078	Treat	192.65	175.011	177.237
FBgn0264541	CR43920	384.93	43.95	-8.76	2.54567e-05	0.00228055	Control	414.848	317.611	422.316	Treat	46.909	42.063	42.8764
FBgn0264607	CaMKII	40.07	13.38	-2.99	0.00108746	0.00874853	Control	33.9818	37.3573	48.8674	Treat	13.8303	14.6359	11.6588
