# Supplementary material for: An autonomous metabolic role for Spen
Source: PLoS Genet. 2017 Jun 22;13(6):e1006859. doi: 10.1371/journal.pgen.1006859 (PMC5501677; doi:10.1371/journal.pgen.1006859)
Supplement: S2 Data — For each of three biological replicates, forty dissected FBs were pooled together and analyzed per genotype. n = 3. (ZIP) [file pgen.1006859.s013.zip › Reis_results/Reis_Ex3_gfp_v_iw_genes_Q_0.01.xlsx]

## Sheet: Significant_genes_Q_0.01.csv
Gene	Common_name	Control_mean	Treatment_mean	Fold_change	P-value	Q-value	Control	REV/gfp3	REV/gfp1	REV/gfp2	Treatment	REV/iw2	REV/iw3	REV/iw1
FBgn0001124	Got1	184.24	279.43	1.52	0.000101477	0.00745205	Control	192.09	179.29	181.346	Treat	270.514	285.462	282.326
FBgn0002593	RpLP1	8713.81	11142.9	1.28	0.00020929	0.0087363	Control	8811.52	8925.65	8404.25	Treat	11265.4	11090.2	11073
FBgn0003313	sala	6.39	0.18	-35.5	5.30165e-05	0.00513233	Control	7.01491	6.64514	5.49802	Treat	0.0474266	0.359731	0.119562
FBgn0004403	RpS14a	1857.93	2742.25	1.48	0.000142673	0.0077155	Control	1899.39	1911.08	1763.31	Treat	2777.52	2693.54	2755.69
FBgn0013278	Hsp70Bb	183.38	59.34	-3.09	1.01855e-05	0.0024872	Control	188.894	189.912	171.33	Treat	59.9627	61.3413	56.7192
FBgn0015919	caup	10.56	0.18	-58.67	5.45452e-06	0.00179514	Control	9.91488	11.4445	10.3276	Treat	0.165722	0.0725143	0.313254
FBgn0023174	Prosbeta2	174.5	285.61	1.64	0.000178769	0.00840498	Control	183.237	168.997	171.263	Treat	280.453	275.513	300.857
FBgn0027070	CG17322	25.38	6.92	-3.67	0.000187886	0.00850756	Control	23.6689	27.0884	25.3929	Treat	7.51758	7.57203	5.65642
FBgn0031523	CG15408	24.68	1.83	-13.49	0.000141195	0.0077155	Control	23.4322	27.4533	23.1638	Treat	2.45039	1.09405	1.93356
FBgn0032001	CG8360	118.17	147.9	1.25	7.75557e-06	0.00226588	Control	119.026	117.442	118.047	Treat	148.726	148.984	145.991
FBgn0032393	CG12264	47.43	68.46	1.44	0.000203873	0.0087363	Control	48.5003	48.7422	45.0602	Treat	70.1049	67.13	68.1563
FBgn0033395	Cyp4p2	0	41.02	41	3.25803e-05	0.00403075	Control	0	0	0	Treat	36.732	56.2051	30.1316
FBgn0033518	Prx2540-2	68.48	11.81	-5.8	0.000215311	0.0087363	Control	65.2943	77.8758	62.2559	Treat	9.05981	13.0309	13.3327
FBgn0033555	RpS15Ab	41.83	75.48	1.8	1.68727e-05	0.00312356	Control	42.565	40.8785	42.0541	Treat	78.6044	73.3304	74.5166
FBgn0033721	CG13159	99.11	0.63	-157.32	2.12401e-05	0.00333653	Control	108.022	96.8633	92.4583	Treat	0.355016	1.24233	0.305133
FBgn0033781	CG13319	32.74	45.06	1.38	0.000121137	0.00760908	Control	31.7455	33.6189	32.8499	Treat	43.8938	45.2889	45.9963
FBgn0033782	sug	261.42	86.1	-3.04	0.000113033	0.00760908	Control	248.526	253.701	282.043	Treat	76.0438	88.288	93.9798
FBgn0034225	veil	6.46	0.88	-7.34	0.000189567	0.00850756	Control	6.42069	7.65122	5.31233	Treat	0.773028	0.805345	1.07537
FBgn0034968	RpL12	4093.81	5843.36	1.43	0.000210502	0.0087363	Control	4053.1	4162.7	4065.62	Treat	6068.52	5908.53	5553.04
FBgn0035714	CG8549	39.59	57.59	1.45	0.000249859	0.00961147	Control	40.7032	40.0743	37.9944	Treat	55.0757	59.0736	58.61
FBgn0036547	CG17032	7.85	40.2	5.12	0.000109037	0.00754616	Control	7.70389	6.50053	9.35879	Treat	39.6163	43.3449	37.6513
FBgn0037683	CG18473	69.91	22.53	-3.1	1.24772e-05	0.00263982	Control	71.3167	65.1455	73.2606	Treat	22.5263	21.59	23.476
FBgn0038719	CG16727	168.74	15.2	-11.1	0.000109549	0.00754616	Control	179.841	183.186	143.178	Treat	16.8551	11.1943	17.5532
FBgn0038739	CG4686	21.92	36.27	1.65	5.37145e-05	0.00513233	Control	21.9399	21.7407	22.0898	Treat	38.2318	35.0165	35.5738
FBgn0039232	CG13636	25.06	0.05	-501.2	6.14506e-07	0.000260024	Control	24.6419	26.6716	23.8717	Treat	0.154666	0	0
FBgn0040297	Nhe2	29.79	6.05	-4.92	3.66762e-05	0.0043454	Control	30.4871	31.1075	27.7692	Treat	5.34273	6.93537	5.86885
FBgn0050091	CG30091	117.23	225.63	1.92	0.000118472	0.00760908	Control	123.4	118.391	109.907	Treat	216.876	221.897	238.113
FBgn0051792	CG31792	7.53	0.7	-10.76	0.000224779	0.0089284	Control	7.72321	6.81187	8.06104	Treat	1.13198	0.458496	0.51767
FBgn0058469	CR40469	3.32	87.5	26.36	2.25289e-05	0.00333653	Control	3.12828	3.48395	3.36139	Treat	79.031	72.1979	111.286
FBgn0083972	CG34136	463.51	179.97	-2.58	1.59418e-05	0.00312356	Control	481.021	444.02	465.482	Treat	187.876	182.48	169.567
FBgn0086895	pea	15.15	4.28	-3.54	3.02011e-05	0.00403075	Control	14.7676	16.1058	14.5875	Treat	3.84079	4.39542	4.61685
FBgn0259229	CG42329	0.11	21.09	191.73	3.10833e-05	0.00403075	Control	0.132137	0.029432	0.17038	Treat	25.8783	21.5859	15.804
FBgn0263930	dally	7.3	1.79	-4.08	5.07553e-05	0.00513233	Control	7.13621	6.96677	7.80573	Treat	1.81081	2.02504	1.53971
FBgn0001180	hb	9.33	0.02	-466.5	3.31899e-08	3.87344e-05	Control	9.29792	9.17106	9.51677	Treat	0	0.0537296	0
FBgn0004590	Eig71Ec	23.65	0	-24	5.51833e-08	4.08632e-05	Control	22.2289	23.8463	24.867	Treat	0	0	0
FBgn0005590	scw	50.12	0.07	-716	1.31401e-08	3.87344e-05	Control	48.6251	52.8296	48.8923	Treat	0.0750981	0.0659489	0.0638188
FBgn0010422	TfIIS	36.55	49.98	1.37	4.27708e-05	0.00469212	Control	37.4254	36.3876	35.8261	Treat	48.9822	50.4136	50.5454
FBgn0013275	Hsp70Aa	0.87	6.32	7.26	0.000196537	0.00868871	Control	0.796064	0.942243	0.870299	Treat	5.18605	6.03798	7.7461
FBgn0015572	alpha-Est4	13.39	5.67	-2.36	0.000143266	0.0077155	Control	13.4448	12.9214	13.7899	Treat	5.27221	5.36102	6.36693
FBgn0015609	CadN	10.04	0.94	-10.68	0.000131474	0.00763579	Control	9.25519	8.59025	12.2755	Treat	0.854473	1.20362	0.770284
FBgn0017545	RpS3A	5184.25	8048.83	1.55	0.000226074	0.0089284	Control	5191.46	5158.61	5202.67	Treat	8335.19	8309.87	7501.44
FBgn0024740	Lip2	46.52	18.26	-2.55	8.95445e-05	0.00680079	Control	49.4644	46.1981	43.9076	Treat	16.8377	19.8614	18.068
FBgn0024995	CG2680	10.92	1.22	-8.95	0.000150864	0.00783961	Control	9.72728	13.064	9.95377	Treat	1.59006	1.08603	0.975887
FBgn0031563	CG10031	192.33	305.33	1.59	7.03832e-05	0.00625984	Control	186.366	202.266	188.344	Treat	303.204	301.944	310.83
FBgn0032647	CG15143	25.33	8.62	-2.94	0.000167384	0.00826317	Control	23.5446	25.1815	27.2602	Treat	7.91684	9.83815	8.11322
FBgn0032727	CG10623	26.02	11.84	-2.2	0.000128274	0.00763579	Control	25.5625	26.5175	25.9757	Treat	11.5944	13.0678	10.8542
FBgn0033232	CG12159	107.73	73.39	-1.47	0.000123307	0.00760908	Control	110.788	103.9	108.514	Treat	74.1436	70.8469	75.1732
FBgn0033252	CG12769	22.35	0.08	-279.38	3.92314e-08	3.87344e-05	Control	21.1926	22.9208	22.9294	Treat	0.0621596	0.081883	0.105651
FBgn0033359	CG8213	15.78	0.09	-175.33	1.05005e-07	6.22048e-05	Control	15.2743	15.6874	16.3912	Treat	0.0435105	0.10192	0.135619
FBgn0034394	CG15096	11.11	1.2	-9.26	0.000170329	0.00827073	Control	10.8984	12.5227	9.91102	Treat	1.39242	0.751998	1.46967
FBgn0034612	CG10505	30.3	2.16	-14.03	0.000176332	0.00840498	Control	26.8796	39.6985	24.3082	Treat	2.36112	1.63066	2.47413
FBgn0034710	CG3292	368.94	0.3	-1229.8	3.75529e-07	0.000185386	Control	393.235	358.135	355.439	Treat	0.458527	0.100668	0.340957
FBgn0034712	CG3264	172.46	2.4	-71.86	0.000136979	0.0077155	Control	188.591	154.859	173.93	Treat	4.12883	0.993388	2.0668
FBgn0034715	Oatp58Db	10.16	0.08	-127	7.67156e-05	0.00631199	Control	8.46373	13.1034	8.91955	Treat	0.216383	0.0380052	0
FBgn0035040	CG4741	46.16	1.06	-43.55	0.000103151	0.00745205	Control	41.4067	51.1438	45.9214	Treat	1.21687	0.358299	1.60958
FBgn0035189	CG9119	52.48	141.83	2.7	1.09161e-05	0.0024872	Control	52.2696	50.9656	54.1967	Treat	136.436	150.942	138.12
FBgn0037126	CG14567	217.57	1.23	-176.89	0.000129203	0.00763579	Control	227.873	260.603	164.245	Treat	0.490561	0.574355	2.64007
FBgn0037150	CG7133	32.93	49.46	1.5	7.2095e-05	0.00625984	Control	33.9233	31.998	32.8783	Treat	48.2715	48.9863	51.1175
FBgn0037936	CG6908	44.06	173.91	3.95	0.00014595	0.00771973	Control	40.9137	44.5045	46.7683	Treat	200.383	173.678	147.675
FBgn0038168	omd	11.29	4.94	-2.29	0.00012147	0.00760908	Control	11.1134	11.5447	11.2017	Treat	4.63669	5.52785	4.66689
FBgn0038828	CG17270	0.45	9.52	21.16	2.14084e-05	0.00333653	Control	0.261193	0.444411	0.642488	Treat	9.19133	8.98286	10.3935
FBgn0039118	CG10208	87.25	16.46	-5.3	4.25864e-05	0.00469212	Control	95.9047	84.2526	81.5799	Treat	15.6505	14.8602	18.8688
FBgn0039311	CG10513	257.95	16.02	-16.1	0.000214541	0.0087363	Control	240.209	311.29	222.344	Treat	22.7906	13.451	11.8218
FBgn0039665	CG2310	56.32	9.31	-6.05	0.000157635	0.00805024	Control	58.0722	54.9602	55.9238	Treat	10.3791	10.6242	6.93481
FBgn0045980	niki	28.87	2.8	-10.31	6.70145e-05	0.00620303	Control	27.7925	30.4204	28.3965	Treat	2.02702	2.8482	3.53922
FBgn0050052	Obp49a	23.02	4.88	-4.72	1.8748e-05	0.00326656	Control	24.1167	20.7017	24.2279	Treat	5.17958	4.93815	4.52714
FBgn0050259	CG30259	0.06	11.02	183.67	5.37086e-05	0.00513233	Control	0.0513162	0.116417	0	Treat	8.14982	12.1847	12.727
FBgn0050277	Oatp58Da	15.53	0.69	-22.51	0.000161053	0.0080854	Control	13.0793	18.4899	15.0203	Treat	1.14544	0.348201	0.561591
FBgn0051057	tau	9.65	1.57	-6.15	8.83334e-05	0.00680079	Control	9.55171	9.80634	9.59338	Treat	1.42479	1.25241	2.02744
FBgn0052581	CG32581	5.05	24.13	4.78	0.000245761	0.00957821	Control	5.74556	4.41974	4.98176	Treat	20.6538	22.8409	28.9079
FBgn0054034	CG34034	10.11	3.25	-3.11	0.000200444	0.00873112	Control	11.252	9.22881	9.84102	Treat	3.14436	2.93359	3.67379
FBgn0064225	RpL5	7004.81	9320.97	1.33	8.01161e-05	0.00641362	Control	7133.89	7113.04	6767.5	Treat	9273.7	9314.94	9374.28
FBgn0086664	snoRNA:Psi28S-2149	0	7.7	8	1.15281e-06	0.000426829	Control	0	0	0	Treat	8.48552	7.42085	7.18117
FBgn0259225	Pde1c	7.4	1.06	-6.98	3.26597e-05	0.00403075	Control	7.66616	6.55841	7.97986	Treat	1.05355	1.22181	0.912601
FBgn0262565	CR43105	42.67	7.44	-5.74	8.41482e-06	0.00226588	Control	45.439	39.945	42.6388	Treat	6.73445	7.6752	7.91434
FBgn0262983	CG43291	60.65	163.99	2.7	0.000183054	0.00847197	Control	60.125	57.4695	64.3528	Treat	177.571	171.216	143.175
FBgn0263199	Galk	219.17	118.77	-1.85	7.39684e-05	0.00625984	Control	211.894	216.784	228.833	Treat	123.387	120.687	112.249
