# Supplementary material for: An autonomous metabolic role for Spen
Source: PLoS Genet. 2017 Jun 22;13(6):e1006859. doi: 10.1371/journal.pgen.1006859 (PMC5501677; doi:10.1371/journal.pgen.1006859)
Supplement: S2 Data — For each of three biological replicates, forty dissected FBs were pooled together and analyzed per genotype. n = 3. (ZIP) [file pgen.1006859.s013.zip › Reis_results/Reis_Ex4_spen_v_ispen_genes_Q_0.01.xlsx]

## Sheet: Significant_genes_Q_0.01.csv
Gene	Common_name	Control_mean	Treatment_mean	Fold_change	P-value	Q-value	Control	REV/spen1	REV/spen2	REV/spen3	Treatment	REV/ispen1	REV/ispen2	REV/ispen3
FBgn0000042	Act5C	1450.93	2579.56	1.78	0.00105901	0.00308007	Control	1347.11	1590.12	1415.55	Treat	2824.73	2434.98	2478.96
FBgn0000044	Act57B	42.23	8.15	-5.18	0.000742985	0.0025055	Control	52.2638	43.5036	30.918	Treat	6.93091	8.74657	8.76238
FBgn0000055	Adh	21008.3	7697.59	-2.73	0.00286853	0.00595197	Control	21348.6	20349.1	21327.1	Treat	6094.69	10212.7	6785.38
FBgn0000071	Ama	305.61	1097.89	3.59	0.00236401	0.00516012	Control	226.194	369.193	321.445	Treat	1336.14	888.902	1068.63
FBgn0000083	AnnIX	600.74	337.29	-1.78	0.000267381	0.00146729	Control	604.295	593.089	604.85	Treat	306.197	350.014	355.672
FBgn0000100	RpLP0	2764.92	3179.51	1.15	0.00382518	0.00745004	Control	2806.39	2748.65	2739.71	Treat	3198.06	3051.5	3288.96
FBgn0000114	aret	45.05	30.5	-1.48	0.000638092	0.00230504	Control	43.4264	45.4889	46.2328	Treat	32.2709	28.514	30.7007
FBgn0000115	Arf72A	118.6	89.49	-1.33	0.000570512	0.00216717	Control	116.733	115.81	123.254	Treat	89.7743	86.1971	92.4864
FBgn0000139	ash2	19.26	11.17	-1.72	0.000902899	0.00279613	Control	19.2104	17.6614	20.9162	Treat	11.6735	11.4744	10.365
FBgn0000261	Cat	2950.58	2230.01	-1.32	0.000202485	0.00131346	Control	2971.68	2950.92	2929.13	Treat	2287.75	2264.86	2137.43
FBgn0000316	cin	33.47	19.59	-1.71	3.64844e-05	0.000583899	Control	33.4819	34.8744	32.0511	Treat	19.7345	19.1927	19.8534
FBgn0000394	cv	12	6.13	-1.96	0.000987015	0.00294896	Control	11.3383	13.0762	11.5828	Treat	6.95205	5.67198	5.76606
FBgn0000477	DNaseII	546.05	188.72	-2.89	0.000159825	0.00114288	Control	578.901	509.873	549.386	Treat	169.567	213.636	182.944
FBgn0000536	eas	53.55	125.16	2.34	0.000337176	0.00167115	Control	52.2291	52.0367	56.3717	Treat	124.078	110.741	140.674
FBgn0000565	Eip71CD	192.74	894.4	4.64	0.00227959	0.00502076	Control	155.696	225.325	197.187	Treat	1218.11	830.497	634.59
FBgn0000566	Eip55E	1015.49	665.9	-1.52	0.00392685	0.00759879	Control	924.981	1114.97	1006.52	Treat	610.37	675.437	711.893
FBgn0000575	emc	50.37	24.69	-2.04	4.80778e-05	0.000637193	Control	48.3745	50.4622	52.262	Treat	25.393	25.5043	23.1825
FBgn0000617	e(y)1	31.64	75.55	2.39	0.000857378	0.00270223	Control	32.5098	31.619	30.8056	Treat	79.2671	62.3121	85.0807
FBgn0001105	Gbeta13F	114.63	99.59	-1.15	0.000123742	0.00100669	Control	113.131	114.511	116.25	Treat	98.5561	100.373	99.8278
FBgn0001108	Gl	20.44	15.11	-1.35	0.000596228	0.00223096	Control	20.3545	19.9391	21.0251	Treat	15.1708	15.7787	14.3895
FBgn0001123	G-salpha60A	51.53	33.13	-1.56	0.000475175	0.00198849	Control	50.7879	50.426	53.372	Treat	35.7381	31.8029	31.8552
FBgn0001128	Gpdh	415.6	129.4	-3.21	0.000885224	0.00276102	Control	390.627	445.831	410.33	Treat	98.9834	149.277	139.952
FBgn0001139	gro	28.28	20.38	-1.39	0.000598692	0.00223096	Control	28.7559	27.5808	28.5093	Treat	21.1818	20.8125	19.1524
FBgn0001189	hfw	46.92	39.44	-1.19	0.000983958	0.00294208	Control	45.2978	48.3841	47.0816	Treat	38.9745	39.6818	39.6651
FBgn0001208	Hn	1573.96	1020.17	-1.54	0.000402093	0.00183218	Control	1591.88	1596.65	1533.34	Treat	968.449	995.385	1096.68
FBgn0001215	Hrb98DE	78.98	44.84	-1.76	0.000237175	0.00138474	Control	78.6034	84.0415	74.308	Treat	47.2453	44.3094	42.9525
FBgn0001325	Kr	98.67	43.13	-2.29	0.00192416	0.00443473	Control	85.2759	108.373	102.359	Treat	36.1135	48.8756	44.3925
FBgn0001332	L	33.87	14.04	-2.41	0.00114684	0.00321495	Control	35.5181	35.5141	30.5742	Treat	12.2365	16.7803	13.107
FBgn0001404	egh	46.98	81.59	1.74	0.000729753	0.00249727	Control	46.2828	48.1576	46.4997	Treat	73.7773	81.0557	89.9236
FBgn0001941	ifc	28.59	17.69	-1.62	0.000958516	0.00290416	Control	29.883	27.0004	28.8802	Treat	16.2062	17.8095	19.0521
FBgn0001942	eIF-4a	1197.33	1780.53	1.49	7.5952e-05	0.000793028	Control	1208.54	1229.59	1153.85	Treat	1784.19	1734.5	1822.9
FBgn0002044	swm	29.21	18.32	-1.59	0.000837965	0.00265903	Control	27.6317	31.971	28.0417	Treat	18.1309	19.091	17.7293
FBgn0002528	LanB2	95.73	54.88	-1.74	0.000752194	0.0025213	Control	94.5657	97.3314	95.2839	Treat	48.5609	57.1637	58.9129
FBgn0002534	Lcp3	116.31	15.67	-7.42	0.00022615	0.00136497	Control	150.306	96.645	101.964	Treat	14.796	17.9326	14.2728
FBgn0002535	Lcp4	192.8	25.84	-7.46	0.000596852	0.00223096	Control	235.746	154.146	188.51	Treat	18.8192	33.5979	25.0901
FBgn0002566	lt	25	14.51	-1.72	8.84694e-05	0.00084884	Control	25.7717	24.8882	24.3528	Treat	15.0564	14.8218	13.6655
FBgn0002622	RpS3	2980.75	3969.61	1.33	0.000117226	0.000982335	Control	2977.27	3037.94	2927.05	Treat	4049.96	3846.25	4012.62
FBgn0002643	mam	15.3	8.07	-1.9	0.000324866	0.00163902	Control	15.2674	15.0219	15.6054	Treat	8.47738	8.55082	7.18957
FBgn0002787	Mov34	119.66	206.75	1.73	0.000209536	0.00132831	Control	115.751	124.238	118.986	Treat	216.245	191.9	212.109
FBgn0002921	Atpalpha	123.02	83.58	-1.47	0.0037776	0.00738684	Control	128.641	120.046	120.377	Treat	78.08	78.6937	93.9648
FBgn0002968	Nrg	57.93	16.91	-3.43	0.00134833	0.00352424	Control	55.374	61.6899	56.7297	Treat	12.16	20.6665	17.8925
FBgn0003046	Pcp	24.22	414.55	17.12	4.82437e-05	0.000637193	Control	26.6667	24.0788	21.9143	Treat	427.823	312.998	502.827
FBgn0003067	Pepck	409.05	2005.19	4.9	9.60253e-05	0.000892806	Control	352.855	443.819	430.47	Treat	1747.89	2035.73	2231.96
FBgn0003082	phr	7.17	0.44	-16.3	1.19326e-05	0.000404669	Control	7.93549	6.77573	6.80978	Treat	0.456559	0.318672	0.548131
FBgn0003116	pn	19.04	12.04	-1.58	0.00196239	0.00448925	Control	19.5364	19.4475	18.146	Treat	10.6799	13.0536	12.4007
FBgn0003189	r	10.13	3.02	-3.35	0.000406613	0.00184202	Control	10.3766	11.0143	8.98995	Treat	2.45898	3.10129	3.48917
FBgn0003231	ref(2)P	173.09	298.43	1.72	0.000936404	0.00285467	Control	174.151	171.269	173.851	Treat	333.599	270.429	291.267
FBgn0003279	RpL4	2696.08	3326.68	1.23	0.000262133	0.00145468	Control	2741.27	2718.22	2628.74	Treat	3289.64	3286.06	3404.35
FBgn0003392	shi	23.15	14.74	-1.57	0.000532147	0.00209564	Control	24.9351	21.9495	22.575	Treat	15.3486	14.5678	14.2901
FBgn0003449	snf	54.84	62.35	1.14	0.00128398	0.00344075	Control	55.0074	54.2264	55.2836	Treat	63.6397	60.5752	62.8332
FBgn0003557	Su(dx)	26.3	36.7	1.4	0.00481627	0.00886729	Control	24.722	29.4277	24.7491	Treat	37.6844	35.8434	36.5713
FBgn0003575	su(s)	15.7	8.85	-1.77	0.000118994	0.000992889	Control	16.3318	15.7237	15.0389	Treat	8.52418	9.39458	8.62496
FBgn0003748	Treh	81.55	27.69	-2.95	5.74195e-05	0.000683608	Control	80.4665	81.7047	82.4796	Treat	24.907	27.3968	30.7557
FBgn0003870	ttk	18.11	11.98	-1.51	0.00496221	0.00906759	Control	17.7058	18.5018	18.1196	Treat	13.6254	11.7805	10.5359
FBgn0003884	alphaTub84B	1243.01	584.05	-2.13	0.000729077	0.00249727	Control	1172.76	1300.97	1255.29	Treat	509.481	581.058	661.613
FBgn0003891	tud	111.01	56.47	-1.97	0.000484827	0.00201075	Control	108.192	109.495	115.356	Treat	50.4808	62.714	56.2259
FBgn0003963	ush	28.11	14.3	-1.97	0.000181286	0.00122885	Control	28.6037	29.4722	26.2537	Treat	13.7686	15.3762	13.7523
FBgn0004066	Pros28.1	141.22	265.34	1.88	0.000384453	0.0017958	Control	137.952	144.273	141.421	Treat	294.532	244.98	256.503
FBgn0004117	Tm2	11.04	2.32	-4.76	0.000491837	0.00201958	Control	13.7448	10.711	8.66218	Treat	2.22175	2.34986	2.38334
FBgn0004167	kst	23.67	4.34	-5.45	7.17747e-06	0.000383946	Control	22.3684	24.0916	24.5562	Treat	4.75504	4.29285	3.96421
FBgn0004179	Csp	42.63	21.06	-2.02	6.63686e-05	0.000741988	Control	40.6658	45.0717	42.1553	Treat	22.1007	20.0857	21.0077
FBgn0004403	RpS14a	1856.83	2323.67	1.25	0.00255548	0.00543822	Control	1915.51	1758.29	1896.7	Treat	2405.52	2247.49	2317.99
FBgn0004430	LysS	50.79	0.3	-169.3	0.000296671	0.00156766	Control	67.3115	27.7683	57.2768	Treat	0.200805	0	0.711884
FBgn0004435	Galpha49B	51.25	33.88	-1.51	0.00311878	0.00636968	Control	47.1598	51.7752	54.8036	Treat	30.8159	36.2454	34.5769
FBgn0004507	GlyP	216.3	96.88	-2.23	0.00144625	0.00368643	Control	217.649	219.21	212.05	Treat	82.8553	117.2	90.5952
FBgn0004603	Src42A	26.91	15.97	-1.69	0.000238633	0.00138474	Control	25.9004	27.618	27.1973	Treat	15.1053	15.6523	17.1383
FBgn0004648	svr	383.12	323.6	-1.18	0.00023534	0.00138474	Control	389.382	373.674	386.289	Treat	322.443	326.68	321.685
FBgn0004698	mus210	10.12	15.52	1.53	0.0044219	0.00832571	Control	10.924	10.1524	9.28466	Treat	17.0764	14.0365	15.4576
FBgn0004797	mdy	156.53	57.01	-2.75	0.00267348	0.00564626	Control	136.539	181.692	151.37	Treat	43.6817	67.3929	59.9453
FBgn0004885	tok	50.3	28.51	-1.76	0.000795013	0.00258711	Control	47.837	54.0759	48.9825	Treat	31.3926	26.7999	27.3262
FBgn0004888	Scsalpha	985.09	760.52	-1.3	0.000435805	0.00190573	Control	993.907	988.738	972.638	Treat	768.088	726.871	786.61
FBgn0004893	bowl	12.66	3.08	-4.11	9.51036e-06	0.000387501	Control	13.6481	11.7565	12.5697	Treat	3.20951	3.04075	3.00262
FBgn0004907	14-3-3zeta	730.63	476.81	-1.53	0.00131199	0.0034771	Control	708.232	770.247	713.408	Treat	437.67	479.487	513.285
FBgn0004915	TfIIB	28.26	22.63	-1.25	0.0044852	0.00840034	Control	29.3975	27.9547	27.4158	Treat	23.974	22.5029	21.4221
FBgn0004921	Ggamma1	454.23	371.03	-1.22	0.00316416	0.00643515	Control	467.619	440.361	454.706	Treat	385.967	352.351	374.768
FBgn0005612	Sox14	48.36	97.87	2.02	1.65336e-05	0.000439209	Control	48.3631	47.8771	48.8356	Treat	96.4128	103.233	93.9631
FBgn0005636	nvy	0.39	7.7	19.74	0.000148042	0.00110581	Control	0.459368	0.340648	0.363768	Treat	8.23112	5.69331	9.18678
FBgn0005695	gcl	17.81	11.18	-1.59	0.000730855	0.00249727	Control	18.1808	18.5354	16.7269	Treat	10.4447	11.1303	11.9565
FBgn0005777	PpD3	33.31	22.72	-1.47	2.94308e-05	0.000534545	Control	33.2411	32.9465	33.7421	Treat	22.6888	22.072	23.3936
FBgn0010038	GstD2	8.92	109.84	12.31	0.000373411	0.00177065	Control	6.31464	12.2665	8.18543	Treat	89.2447	100.621	139.648
FBgn0010039	GstD3	78.7	322.8	4.1	0.000267531	0.00146729	Control	67.5612	90.6518	77.9017	Treat	313.843	372.086	282.461
FBgn0010041	GstD5	2.61	70.96	27.19	1.5636e-05	0.000431304	Control	2.0942	3.28963	2.4599	Treat	62.202	70.2233	80.4554
FBgn0010042	GstD6	114.11	265.37	2.33	0.000697394	0.00243371	Control	115.503	125.204	101.631	Treat	239.754	257.194	299.164
FBgn0010078	RpL23	5287.39	6554.75	1.24	0.00168988	0.00404217	Control	5282.94	5321.77	5257.46	Treat	6741.17	6188.91	6734.17
FBgn0010100	Acon	165.3	119.3	-1.39	0.000933633	0.00285467	Control	165.35	166.659	163.901	Treat	125.255	110.813	121.835
FBgn0010217	ATPsyn-beta	944.11	559.11	-1.69	0.00437606	0.00825531	Control	884.479	1011.21	936.655	Treat	476.978	567.084	633.267
FBgn0010225	Gel	1892.34	1576.06	-1.2	0.000462112	0.00196146	Control	1892.05	1934.79	1850.17	Treat	1540.61	1586.09	1601.47
FBgn0010238	Lac	51.19	6.17	-8.3	1.15535e-05	0.000404669	Control	47.4254	50.0161	56.1424	Treat	5.80568	5.70818	6.98421
FBgn0010316	dap	13.55	8.16	-1.66	7.68159e-06	0.000385339	Control	13.5439	13.914	13.193	Treat	8.12546	8.09239	8.27618
FBgn0010350	CdsA	67.18	42.1	-1.6	0.00203179	0.00460656	Control	65.4414	70.7722	65.3336	Treat	37.1713	44.8295	44.3051
FBgn0010380	Bap	69.01	50.84	-1.36	6.24281e-05	0.000720962	Control	67.8048	68.4853	70.7287	Treat	50.6958	51.9607	49.8748
FBgn0010381	Drs	2001.56	9496.63	4.74	0.00062	0.00227671	Control	1657.44	2590.76	1756.48	Treat	9268.74	8304.66	10916.5
FBgn0010387	Dbi	687.17	145.84	-4.71	0.000220585	0.00135438	Control	645.721	743.12	672.656	Treat	114.181	161.415	161.915
FBgn0010406	RNaseX25	23.79	11.89	-2	0.000110856	0.000949325	Control	22.7456	24.3837	24.2322	Treat	11.272	11.5282	12.8621
FBgn0010411	RpS18	5460.54	6151.21	1.13	0.00317342	0.00644756	Control	5438.16	5564.99	5378.47	Treat	6230.7	5958.63	6264.3
FBgn0010424	TpnC73F	22.71	4.82	-4.71	7.81225e-05	0.000807059	Control	25.2984	23.6662	19.1681	Treat	4.99137	4.50853	4.96895
FBgn0010488	NAT1	226.15	267.75	1.18	0.00165827	0.00399629	Control	230.142	224.032	224.283	Treat	278.859	262.173	262.211
FBgn0010497	dmGlut	13.62	3.1	-4.39	0.00104651	0.00305427	Control	15.6789	13.45	11.7425	Treat	3.70497	3.46441	2.11967
FBgn0010583	dock	45.83	26.69	-1.72	0.000782785	0.00256226	Control	41.7045	50.0313	45.7657	Treat	28.0742	25.9849	26.0168
FBgn0010621	Cct5	52	31.24	-1.66	0.00461898	0.00858909	Control	47.0565	59.4082	49.5484	Treat	28.1605	31.8138	33.7534
FBgn0011272	RpL13	3444.88	4260	1.24	0.000712698	0.00246947	Control	3512.61	3491.08	3330.95	Treat	4290.41	4136.86	4352.73
FBgn0011300	babo	29.43	20.3	-1.45	0.00314459	0.00641235	Control	27.3506	31.7012	29.245	Treat	18.973	21.7742	20.166
FBgn0011361	mtacp1	253.4	171.2	-1.48	0.00238841	0.0051873	Control	237.946	263.143	259.108	Treat	160.611	165.127	187.862
FBgn0011570	cpb	117.4	108.38	-1.08	0.00250784	0.0053838	Control	116.55	117.105	118.534	Treat	109.811	106.088	109.239
FBgn0011592	fra	27.46	11.32	-2.43	0.000612398	0.00225615	Control	23.9538	29.2044	29.2104	Treat	12.1727	11.8166	9.96644
FBgn0011708	Syx5	96.04	72.62	-1.32	0.00221678	0.00491289	Control	92.0863	98.9319	97.1133	Treat	68.4161	72.5003	76.9547
FBgn0011710	2015-09-01	41.44	27.99	-1.48	0.0025379	0.00542448	Control	42.6642	41.1397	40.53	Treat	30.1588	24.9633	28.8517
FBgn0011745	Arp87C	93.92	75.98	-1.24	0.00230897	0.00507115	Control	93.6087	91.5717	96.587	Treat	74.9384	73.0821	79.9175
FBgn0013272	Gp150	82.42	40.88	-2.02	2.09428e-05	0.000486797	Control	83.8796	83.2929	80.0731	Treat	38.7165	41.7935	42.1278
FBgn0013278	Hsp70Bb	21.95	6.85	-3.2	0.00129603	0.00345224	Control	17.0122	23.6638	25.1783	Treat	7.62883	5.94386	6.97943
FBgn0013279	Hsp70Bc	7.27	1.27	-5.72	0.00213277	0.0047755	Control	7.3016	5.95588	8.55423	Treat	2.03265	0.991756	0.782389
FBgn0013303	Nca	56.42	40.42	-1.4	0.00130937	0.0034771	Control	55.2644	57.0796	56.9142	Treat	43.7048	39.2715	38.2813
FBgn0013307	Odc1	304.82	137.09	-2.22	0.000690872	0.00242177	Control	334.696	291.601	288.166	Treat	156.633	129.25	125.376
FBgn0013334	Sap47	23.09	15.98	-1.44	0.00210979	0.00473816	Control	23.7183	22.4206	23.1368	Treat	14.7959	15.6126	17.5366
FBgn0013563	Pex1	21.34	16.17	-1.32	0.000425935	0.00187941	Control	22.2272	20.7658	21.0166	Treat	15.7979	16.6249	16.094
FBgn0013718	nuf	51.4	26.99	-1.9	0.000209375	0.00132831	Control	50.136	52.1796	51.8874	Treat	29.6879	25.8024	25.4785
FBgn0013750	Arf51F	76.25	52.53	-1.45	0.00029566	0.00156444	Control	73.1952	78.0959	77.4634	Treat	50.2513	52.7266	54.6241
FBgn0013770	Cp1	171.31	613.06	3.58	0.000721837	0.00249008	Control	180.629	171.419	161.873	Treat	703.109	465.328	670.741
FBgn0013773	Cyp6a22	29.4	9.7	-3.03	0.000193496	0.00126988	Control	31.2082	27.8251	29.1671	Treat	8.23886	10.1047	10.7682
FBgn0013954	FK506-bp2	1998.53	1310.87	-1.52	0.000264092	0.00145867	Control	1998.24	2022.11	1975.24	Treat	1223.03	1359.72	1349.86
FBgn0013981	His4r	723.9	455.63	-1.59	0.00274166	0.00574366	Control	768.996	703.743	698.967	Treat	504.748	404.991	457.153
FBgn0013997	Nrx-IV	21.15	9.26	-2.28	4.57135e-05	0.000618474	Control	19.9294	22.3977	21.1226	Treat	8.76771	9.60266	9.40117
FBgn0014001	Pak	20.04	10.99	-1.82	0.00205043	0.00463633	Control	19.48	21.4751	19.1638	Treat	10.138	12.7709	10.0611
FBgn0014009	Rab2	113.89	127.73	1.12	0.00110126	0.00313899	Control	114.961	111.357	115.365	Treat	127.13	126.392	129.677
FBgn0014019	Rh5	6.75	0.16	-42.19	7.04858e-05	0.000766936	Control	5.32965	7.00632	7.90219	Treat	0.201164	0.0518016	0.222899
FBgn0014075	Ugt	44.54	20.2	-2.2	0.00171387	0.00407097	Control	41.6009	46.1689	45.8626	Treat	16.4064	23.2187	20.9853
FBgn0014133	bif	8.99	23.96	2.67	0.000562266	0.00214838	Control	8.5789	10.0734	8.33073	Treat	27.723	22.5788	21.574
FBgn0014343	mirr	12.2	5.7	-2.14	0.0015192	0.00377681	Control	12.2431	12.5759	11.79	Treat	4.7599	6.78342	5.54894
FBgn0014411	Vps26	55.08	36.04	-1.53	2.98372e-06	0.000272351	Control	54.423	55.6901	55.1298	Treat	36.7022	35.7459	35.6802
FBgn0014464	Cp7Fa	0.1	81.22	812.2	4.71184e-06	0.000316209	Control	0.161807	0.148264	0	Treat	62.9761	91.1747	89.507
FBgn0014906	Hydr2	194.59	49.03	-3.97	8.99467e-05	0.000858782	Control	204.031	206.831	172.908	Treat	43.5111	49.1472	54.4282
FBgn0015019	Cctgamma	36.88	23.04	-1.6	0.000727673	0.00249727	Control	36.0336	39.6781	34.9313	Treat	21.6686	23.2345	24.2136
FBgn0015031	cype	831.93	587.11	-1.42	0.00488769	0.008969	Control	811.431	845.793	838.555	Treat	559.282	541.864	660.184
FBgn0015037	Cyp4p1	50.5	132.05	2.61	9.07841e-06	0.000385339	Control	51.0454	51.0699	49.3832	Treat	135.868	123.811	136.469
FBgn0015040	Cyp9c1	53.98	37	-1.46	0.00561851	0.00998648	Control	55.3546	50.6769	55.9173	Treat	38.0115	32.6342	40.347
FBgn0015075	Ddx1	18.81	13.12	-1.43	1.74913e-06	0.000262707	Control	18.5721	18.7827	19.087	Treat	13.0579	13.1583	13.1507
FBgn0015283	Pros54	150.35	241.59	1.61	0.0012834	0.00344075	Control	145.297	154.593	151.164	Treat	267.905	222.221	234.655
FBgn0015324	Vha26	201.75	162.21	-1.24	0.0055736	0.00992925	Control	193.372	208.067	203.802	Treat	152.378	171.288	162.953
FBgn0015359	CG2034	38.44	63.21	1.64	0.00207592	0.0046831	Control	37.5348	38.9636	38.809	Treat	67.2528	54.9045	67.4634
FBgn0015374	crl	59.25	45.37	-1.31	0.00227271	0.00501126	Control	58.0271	62.3776	57.3529	Treat	44.3978	43.7771	47.9336
FBgn0015379	dod	35.09	24.58	-1.43	0.000980208	0.00293786	Control	35.4419	33.8856	35.9342	Treat	23.0934	24.3673	26.2745
FBgn0015513	mbc	19.97	10.96	-1.82	0.00114443	0.00321431	Control	19.5419	20.7767	19.5976	Treat	10.4423	12.5307	9.90773
FBgn0015562	veg	13.93	3.47	-4.01	5.02293e-05	0.000639062	Control	14.8324	13.5946	13.3631	Treat	3.80563	2.97765	3.63301
FBgn0015623	Cpr	99.55	160.2	1.61	0.00135263	0.00353064	Control	93.5077	107.001	98.1401	Treat	172.947	148.047	159.602
FBgn0015737	Hmu	184.85	305.8	1.65	0.00166809	0.00400854	Control	183.363	188.576	182.623	Treat	280.153	290.803	346.447
FBgn0015754	Lis-1	63.26	48.56	-1.3	0.00234579	0.00512894	Control	66.0194	65.164	58.6104	Treat	49.1562	48.3734	48.1641
FBgn0015781	P5cr	63.54	37.29	-1.7	8.7085e-06	0.000385339	Control	64.2334	62.7684	63.6311	Treat	36.7897	38.5838	36.4924
FBgn0015789	Rab10	87.71	71.03	-1.23	0.0017598	0.00414726	Control	87.5639	89.683	85.8903	Treat	67.6268	71.6862	73.7846
FBgn0015790	Rab11	398.72	341.45	-1.17	0.00321576	0.00651662	Control	401.808	400.42	393.939	Treat	339.964	328.087	356.287
FBgn0015791	Rab14	57.57	42.35	-1.36	0.00291951	0.00605131	Control	60.0122	57.8165	54.873	Treat	44.6965	39.1408	43.2222
FBgn0015795	Rab7	372.19	604.88	1.63	0.000361206	0.00173495	Control	378.312	366.311	371.938	Treat	650.207	561.892	602.529
FBgn0015808	ScpX	430.36	257.88	-1.67	0.000171395	0.0011846	Control	438.509	431.114	421.465	Treat	240.895	272.685	260.055
FBgn0015828	TfIIEalpha	17.38	24.7	1.42	0.000735911	0.00250016	Control	17.3383	17.8823	16.9111	Treat	24.1403	23.5946	26.3569
FBgn0015907	bl	64.45	49.62	-1.3	8.91159e-05	0.000852935	Control	65.1053	63.5006	64.7581	Treat	49.7345	48.3181	50.8
FBgn0016032	lbm	12.94	28.57	2.21	0.00232595	0.00509414	Control	10.375	14.5212	13.9093	Treat	30.2826	25.6404	29.7976
FBgn0016120	ATPsyn-d	597.16	355.49	-1.68	0.00297784	0.006154	Control	581.819	627.609	582.058	Treat	303.809	370.798	391.873
FBgn0016122	Acer	84.09	19.5	-4.31	3.38766e-05	0.000570208	Control	83.9437	87.1054	81.2096	Treat	16.9214	21.3939	20.1779
FBgn0016126	CaMKI	663.16	855.84	1.29	7.1784e-05	0.000766936	Control	667.184	654.115	668.168	Treat	875.51	835.719	856.287
FBgn0016685	Nlp	134.01	97.99	-1.37	0.00125617	0.00339269	Control	130.495	139.283	132.243	Treat	92.2106	98.3359	103.424
FBgn0016691	Oscp	480.92	287.28	-1.67	0.00175416	0.00414398	Control	450.33	504.245	488.177	Treat	255.282	291.992	314.573
FBgn0016693	Past1	61.34	29.86	-2.05	0.00051624	0.00206127	Control	62.364	63.8757	57.7693	Treat	27.6548	28.1275	33.8095
FBgn0016697	Prosalpha5	173.78	289.31	1.66	0.00163743	0.00395923	Control	177.739	176.63	166.983	Treat	325.156	261.784	281.003
FBgn0016977	spen	38.83	12.24	-3.17	0.000760496	0.00253582	Control	34.0274	43.9002	38.5492	Treat	11.1753	14.8599	10.6873
FBgn0017579	RpL14	4651.55	5813.24	1.25	0.000646646	0.00232519	Control	4631.73	4775.55	4547.38	Treat	5989.68	5625.14	5824.9
FBgn0019929	Ser7	4.96	109.91	22.16	4.84039e-05	0.000637193	Control	5.2119	4.6245	5.04214	Treat	95.8729	88.4997	145.358
FBgn0019936	RpS20	3862.45	4677.86	1.21	0.00419963	0.0079842	Control	3857.29	3940.54	3789.51	Treat	4937.71	4444.87	4651
FBgn0019952	Orct	606.84	1634.9	2.69	8.85692e-06	0.000385339	Control	641.166	571.525	607.82	Treat	1660.56	1604.99	1639.14
FBgn0019957	ND42	111.52	77.53	-1.44	0.00153934	0.0037997	Control	112.407	115.001	107.158	Treat	73.8552	74.449	84.2766
FBgn0020249	stck	53.35	35.62	-1.5	0.000485051	0.00201075	Control	53.4607	56.2692	50.3307	Treat	35.427	34.3861	37.0385
FBgn0020279	lig	74.37	53.08	-1.4	0.000137635	0.0010773	Control	73.8992	77.2426	71.9622	Treat	51.9629	53.9756	53.292
FBgn0020306	dom	23.64	10.53	-2.25	0.0010546	0.00307329	Control	22.7086	26.3118	21.9072	Treat	9.01751	11.7847	10.7927
FBgn0020369	Pros45	131.42	242.65	1.85	0.00132236	0.00348906	Control	130.801	137.857	125.614	Treat	276.591	217.654	233.694
FBgn0020385	pug	782.03	4086.86	5.23	1.69749e-05	0.000442472	Control	730.27	788.756	827.052	Treat	4410.82	3643.64	4206.12
FBgn0020386	Pdk1	48.84	27.82	-1.76	0.000882148	0.00275705	Control	51.3903	51.1102	44.0093	Treat	26.5763	29.9199	26.964
FBgn0020414	Idgf3	526.19	455.73	-1.15	0.00371101	0.0073005	Control	533.091	527.436	518.051	Treat	446.805	476.144	444.232
FBgn0020493	Dad	10.83	4.7	-2.3	0.00180102	0.0042291	Control	10.6853	11.4788	10.3281	Treat	3.69484	5.46089	4.95881
FBgn0020497	emb	35	23.49	-1.49	0.0003714	0.00176868	Control	32.8187	36.8556	35.3194	Treat	23.0677	23.4378	23.9517
FBgn0020653	Trxr-1	112.53	89.38	-1.26	0.000304858	0.00158367	Control	111.586	114.382	111.629	Treat	87.2033	88.4025	92.5336
FBgn0020764	Alas	21.89	63.15	2.88	1.50164e-05	0.000431304	Control	21.7571	23.2691	20.6531	Treat	60.2492	65.6062	63.605
FBgn0021760	chb	20.15	14.32	-1.41	0.00157034	0.00384463	Control	21.3279	20.5866	18.55	Treat	14.1904	14.0449	14.7189
FBgn0021765	scu	1791.86	790.91	-2.27	1.71499e-05	0.000442472	Control	1829.96	1807.92	1737.71	Treat	763.926	770.015	838.787
FBgn0021796	Tor	20.75	12.15	-1.71	0.000530071	0.00209564	Control	20.5793	21.0887	20.589	Treat	10.952	13.1236	12.3817
FBgn0021944	Coprox	29.45	63.21	2.15	0.00316566	0.00643515	Control	28.995	29.8286	29.5269	Treat	49.5081	72.5253	67.5903
FBgn0021979	l(2)k09913	357.49	238.75	-1.5	0.000127549	0.00102275	Control	373.771	351.689	346.996	Treat	234.764	235.318	246.177
FBgn0022153	l(2)k05819	14.49	21.56	1.49	0.000499936	0.00203359	Control	14.9786	14.8458	13.6328	Treat	22.6138	20.867	21.2133
FBgn0022349	CG1910	91.34	67.48	-1.35	0.000611407	0.00225615	Control	89.1712	94.662	90.1719	Treat	64.1542	69.2816	68.9999
FBgn0022355	Tsf1	1353.54	715.63	-1.89	0.000169462	0.0011754	Control	1307.5	1473.22	1279.91	Treat	736.455	714.657	695.77
FBgn0022359	Sodh-2	19.66	44.97	2.29	0.00488989	0.008969	Control	19.5774	18.4223	20.9872	Treat	35.9305	41.7411	57.2307
FBgn0022361	Pur-alpha	34.83	14.54	-2.4	1.3801e-05	0.000421038	Control	33.3041	34.7899	36.4081	Treat	14.6247	15.0551	13.9428
FBgn0022708	Adk2	196.32	116.79	-1.68	0.00336516	0.00675279	Control	184.751	210.114	194.096	Treat	100.341	121.213	128.819
FBgn0022720	zf30C	20.31	13.52	-1.5	6.88829e-05	0.000754313	Control	20.7109	20.5733	19.6386	Treat	13.206	13.971	13.3844
FBgn0022787	Hel89B	26.64	19.34	-1.38	0.000248105	0.0014021	Control	25.8548	27.5671	26.5072	Treat	19.1695	20.0137	18.833
FBgn0022985	qkr58E-2	18.1	12.39	-1.46	0.00457625	0.00854738	Control	17.6586	19.7211	16.9247	Treat	11.9258	11.6465	13.5893
FBgn0023095	caps	35.78	21.92	-1.63	0.000624806	0.00227671	Control	33.4726	39.0271	34.8538	Treat	22.715	21.241	21.7955
FBgn0023174	Prosbeta2	174.48	306.78	1.76	0.00050091	0.00203544	Control	171.803	181.923	169.721	Treat	332.807	279.793	307.754
FBgn0023510	Rbcn-3B	10	4.68	-2.14	0.000309954	0.00159259	Control	9.6725	10.2722	10.058	Treat	4.19844	5.26959	4.57935
FBgn0023535	arg	72.69	169.17	2.33	0.00233362	0.00510806	Control	76.1349	72.2987	69.6451	Treat	132.112	183.287	192.113
FBgn0024188	san	53.89	35.55	-1.52	0.00213608	0.00478016	Control	56.9669	54.7465	49.942	Treat	33.4202	34.5235	38.6987
FBgn0024194	rasp	9.82	3.26	-3.01	0.000327024	0.00164385	Control	8.59743	10.0978	10.7508	Treat	3.4142	2.82158	3.55439
FBgn0024234	gbb	41.1	33.68	-1.22	0.00447056	0.00839061	Control	41.7396	42.1974	39.3587	Treat	32.8865	32.6426	35.5127
FBgn0024285	Srp54	26.32	31.73	1.21	0.00165975	0.00399629	Control	25.7704	27.057	26.1444	Treat	32.7716	30.5797	31.8378
FBgn0024289	Sodh-1	476.82	140.12	-3.4	0.000181611	0.00122885	Control	488.961	439.895	501.618	Treat	140.754	159.738	119.882
FBgn0024291	Sir2	14.87	7.53	-1.97	0.000622136	0.00227671	Control	16.2854	14.4096	13.903	Treat	8.23084	7.46403	6.89582
FBgn0024352	Hop	87.51	72.75	-1.2	0.00151221	0.00377088	Control	84.8658	89.6367	88.0365	Treat	74.5397	70.2703	73.44
FBgn0024555	flfl	15.83	10.56	-1.5	0.00106417	0.00308507	Control	15.4422	16.9119	15.1333	Treat	10.8635	10.9515	9.87004
FBgn0024728	Slip1	22.59	16.68	-1.35	4.91673e-05	0.000639062	Control	22.4652	22.1896	23.1229	Treat	17.0209	16.4063	16.6122
FBgn0024811	Crk	108.46	69.29	-1.57	0.000423592	0.0018733	Control	102.392	108.804	114.171	Treat	72.8965	66.4583	68.5166
FBgn0024841	Pcd	439.52	200.84	-2.19	0.000395257	0.00181348	Control	454.434	414.989	449.133	Treat	227.081	181.949	193.5
FBgn0024846	p38b	22.1	12.43	-1.78	0.00013798	0.00107762	Control	21.3126	22.1637	22.8379	Treat	13.0708	11.5987	12.6137
FBgn0024945	NitFhit	101.15	55.55	-1.82	0.000141617	0.00108867	Control	100.568	105.585	97.2926	Treat	54.8244	59.2403	52.5836
FBgn0024987	ssx	23.93	17.06	-1.4	0.000418744	0.00186241	Control	23.8604	23.9372	23.9963	Treat	17.0344	16.1324	18.0049
FBgn0025109	Bem46	24.25	17.83	-1.36	0.00156181	0.00384059	Control	22.751	24.2782	25.7217	Treat	18.4726	17.392	17.6109
FBgn0025286	RpL31	4989.92	5808.29	1.16	0.00402715	0.00773427	Control	5037.14	5073.87	4858.74	Treat	6036.3	5599.8	5788.77
FBgn0025366	Ip259	253.36	337.18	1.33	0.00216257	0.00482837	Control	250.145	263.047	246.881	Treat	341.292	314.828	355.424
FBgn0025583	IM2	2.29	1262.59	551.35	0.000341163	0.00168595	Control	4.71452	2.16053	0	Treat	943.042	1141.05	1703.68
FBgn0025624	CG4025	42.35	88.48	2.09	0.00135625	0.00353548	Control	46.3888	37.3387	43.3105	Treat	80.2608	84.8732	100.312
FBgn0025637	skpA	306.91	240.19	-1.28	0.00262672	0.00557161	Control	291.836	306.689	322.198	Treat	245.513	229.246	245.802
FBgn0025682	scf	345.32	1280.03	3.71	0.000392731	0.00180638	Control	298.587	367.291	370.089	Treat	1440.23	1050.71	1349.15
FBgn0025724	beta'Cop	102.05	62.43	-1.63	0.00230115	0.00506112	Control	99.9898	104.44	101.728	Treat	54.4276	63.4871	69.3851
FBgn0025836	RhoGAP1A	23.76	16.19	-1.47	0.000270436	0.00147907	Control	23.806	22.9463	24.5331	Treat	15.575	16.9775	16.0259
FBgn0025936	Eph	18.75	10.98	-1.71	0.000763238	0.00253871	Control	18.7398	19.7535	17.7525	Treat	12.0414	10.73	10.1728
FBgn0026160	tna	9.3	3.1	-3	0.000366769	0.00175032	Control	9.39716	8.75401	9.76297	Treat	3.60584	3.16347	2.52574
FBgn0026239	gukh	14.71	7.3	-2.02	0.000153332	0.00111908	Control	15.6118	13.7845	14.7394	Treat	7.62455	7.48433	6.80516
FBgn0026313	X11L	34.19	18.47	-1.85	0.00105232	0.00306893	Control	33.8459	31.9695	36.7503	Treat	17.0878	17.5724	20.762
FBgn0026370	SRPK	31.56	22.93	-1.38	0.000118714	0.000992669	Control	31.5537	32.1127	31.0164	Treat	22.1472	23.0011	23.6542
FBgn0026403	Ndg	9.32	31.43	3.37	0.00240038	0.00520171	Control	8.33783	7.89228	11.7359	Treat	24.1141	33.2827	36.892
FBgn0026418	Hsc70Cb	68.27	51.57	-1.32	0.00074325	0.0025055	Control	66.1895	72.1548	66.4682	Treat	50.7731	51.3229	52.6241
FBgn0026439	Eaat1	180.93	46.72	-3.87	0.000274117	0.00149293	Control	176.282	190.768	175.751	Treat	37.4155	54.6864	48.0621
FBgn0026533	Dek	56	41.18	-1.36	0.00149128	0.00374018	Control	58.0806	54.1604	55.7689	Treat	39.981	39.5325	44.0381
FBgn0026576	CG5991	70.58	20.77	-3.4	0.0011032	0.00314131	Control	61.086	80.6741	69.9894	Treat	22.371	15.9905	23.9545
FBgn0026666	l(1)G0136	21.66	30.12	1.39	0.00205879	0.00465253	Control	21.8568	22.6713	20.4498	Treat	30.1601	28.2721	31.9174
FBgn0026721	fat-spondin	327.97	138.15	-2.37	1.56214e-06	0.000246213	Control	334.537	319.34	330.021	Treat	137.031	135.526	141.899
FBgn0026777	Rad23	97.62	141.34	1.45	0.00510494	0.00926338	Control	95.8434	99.1826	97.8473	Treat	158.3	126.536	139.177
FBgn0027279	l(1)G0196	79.76	29.3	-2.72	0.000658799	0.00235113	Control	80.7242	76.3072	82.2391	Treat	27.3975	35.4529	25.0498
FBgn0027348	bgm	46.05	18.85	-2.44	0.00414556	0.0079161	Control	43.5698	47.1622	47.4207	Treat	13.7009	19.5585	23.2768
FBgn0027356	Amph	17.65	7.05	-2.5	1.93111e-05	0.000468384	Control	18.4989	16.681	17.7619	Treat	6.97135	7.38673	6.80042
FBgn0027359	Tim8	264.79	110.03	-2.41	0.000226408	0.00136497	Control	251.694	282.791	259.895	Treat	113.951	97.3532	118.792
FBgn0027363	Stam	77.82	118.7	1.53	3.23632e-06	0.000272351	Control	78.278	77.0421	78.1363	Treat	121.107	117.893	117.101
FBgn0027495	CG8378	16.45	11.4	-1.44	0.00142136	0.003642	Control	17.9175	15.5478	15.8731	Treat	11.4666	11.1225	11.6006
FBgn0027496	epsilonCOP	134.44	94.03	-1.43	0.000353193	0.00171758	Control	133.214	133.737	136.373	Treat	89.501	93.056	99.5282
FBgn0027497	Madm	15.23	10.16	-1.5	0.000391768	0.00180638	Control	15.9553	15.1561	14.5842	Treat	10.0062	9.78185	10.677
FBgn0027535	botv	19.1	12.82	-1.49	0.00047509	0.00198849	Control	19.0277	19.4565	18.8283	Treat	12.1534	13.7703	12.549
FBgn0027567	CG8108	46.27	27.64	-1.67	0.00240534	0.0052094	Control	47.5779	45.1969	46.0237	Treat	25.714	31.9273	25.2687
FBgn0027572	CG5009	88.05	60.75	-1.45	0.00273332	0.00572927	Control	85.5679	91.8388	86.7503	Treat	55.305	66.3142	60.6267
FBgn0027578	CG14526	754.87	363.4	-2.08	0.00078713	0.00257002	Control	700.224	804.983	759.407	Treat	402.572	317.763	369.876
FBgn0027579	CG5508	120.25	77.38	-1.55	0.000935882	0.00285467	Control	126.741	124.715	109.291	Treat	74.7653	78.2361	79.146
FBgn0027619	Adam	148.62	105.9	-1.4	0.00128691	0.00344075	Control	142.433	157.685	145.74	Treat	100.561	106.118	111.017
FBgn0027621	Pfrx	100.79	56.49	-1.78	5.21579e-05	0.000646593	Control	101.598	104.441	96.3262	Treat	58.0873	54.2193	57.1702
FBgn0027785	NP15.6	227.43	170.68	-1.33	0.00148695	0.00373967	Control	224.912	231.668	225.724	Treat	160.921	169.004	182.124
FBgn0027844	CAH1	56.19	12.75	-4.41	0.000488912	0.00201958	Control	62.5421	60.2515	45.768	Treat	10.1976	14.0052	14.034
FBgn0027930	MP1	319.49	469.84	1.47	0.00012175	0.00100515	Control	320.303	308.189	329.986	Treat	468.21	456.859	484.466
FBgn0028336	l(1)G0255	111.18	181.42	1.63	0.000796713	0.00258955	Control	113.78	101.618	118.145	Treat	172.203	190.401	181.662
FBgn0028396	TotA	8195.4	144.22	-56.83	4.32204e-07	0.000139563	Control	7953.46	8176.43	8456.31	Treat	149.522	126.668	156.462
FBgn0028402	Sin	18.31	12.29	-1.49	0.000433931	0.00190078	Control	18.3416	18.2454	18.3435	Treat	11.8283	11.8005	13.2347
FBgn0028474	CG4119	12.45	6.98	-1.78	3.95154e-05	0.000596496	Control	12.6207	12.9316	11.7839	Treat	6.99937	7.0555	6.8827
FBgn0028480	CG17841	51.79	38.39	-1.35	0.00251955	0.00540299	Control	54.9571	51.052	49.3728	Treat	39.5719	36.0419	39.5672
FBgn0028484	Ack	17.27	9.69	-1.78	3.78787e-05	0.000589308	Control	17.9051	16.4928	17.4003	Treat	9.39597	9.92231	9.7381
FBgn0028509	cenG1A	7.81	2.47	-3.16	1.91453e-05	0.000467265	Control	8.14975	8.14675	7.1389	Treat	2.45287	2.5109	2.44024
FBgn0028519	CG4500	544.27	230.42	-2.36	0.00174488	0.00412705	Control	523.725	521.711	587.366	Treat	271.728	185.829	233.712
FBgn0028533	CG7953	57.79	0.86	-67.2	1.53268e-05	0.000431304	Control	63.1081	64.9017	45.363	Treat	1.12891	0.615611	0.824098
FBgn0028538	sec71	19.68	14.41	-1.37	0.00055102	0.00212202	Control	20.0041	20.0429	18.9977	Treat	13.7792	14.3766	15.0661
FBgn0028539	CG31731	80.37	60.81	-1.32	0.000216864	0.00134422	Control	79.6383	79.1319	82.338	Treat	61.7213	58.6393	62.0682
FBgn0028572	qtc	43.68	33.89	-1.29	3.95627e-05	0.000596496	Control	43.8097	43.6163	43.6013	Treat	33.3451	33.5721	34.7592
FBgn0028684	Tbp-1	110.71	200.83	1.81	0.000408008	0.0018462	Control	108.963	111.225	111.955	Treat	220.334	182.864	199.28
FBgn0028686	Rpt3	124.91	218.45	1.75	0.00123956	0.00336845	Control	125.165	132.219	117.344	Treat	241.835	197.184	216.345
FBgn0028690	Rpn5	133.02	220.47	1.66	0.000838907	0.00265903	Control	128.455	138.408	132.203	Treat	240.526	201.331	219.553
FBgn0028692	Rpn2	107.19	175.78	1.64	3.08384e-05	0.000547382	Control	105.883	107.975	107.706	Treat	182.299	168.54	176.499
FBgn0028693	Rpn12	142.46	240.84	1.69	0.000686564	0.00241442	Control	139.039	149.068	139.263	Treat	263.263	221.592	237.666
FBgn0028695	Rpn1	105.42	179.83	1.71	2.74284e-05	0.000529906	Control	104.199	107.976	104.087	Treat	185.399	172.423	181.679
FBgn0028737	Ef1beta	2377.89	1807.53	-1.32	0.0005533	0.00212661	Control	2377.15	2441.19	2315.34	Treat	1755.7	1777.55	1889.35
FBgn0028855	CG15282	8.86	2.16	-4.1	0.000449891	0.00193696	Control	9.23593	9.48072	7.86045	Treat	1.60357	2.31244	2.55786
FBgn0028939	nimC2	1140.99	2737.9	2.4	0.00133183	0.00350223	Control	1027.16	1226.02	1169.8	Treat	3228.48	2327.38	2657.84
FBgn0028940	Cyp28a5	95.64	925.44	9.68	8.78985e-06	0.000385339	Control	110.805	88.3843	87.7185	Treat	927.822	889.202	959.31
FBgn0028953	CG14478	21.73	27.54	1.27	0.000533203	0.00209564	Control	21.3638	21.9607	21.8605	Treat	28.7468	26.9345	26.9437
FBgn0028955	CG8788	107.97	576.25	5.34	6.37958e-05	0.000728428	Control	96.2182	120.977	106.706	Treat	607.595	499.108	622.045
FBgn0028968	gammaCop	91.26	57.45	-1.59	0.002525	0.00540577	Control	87.5598	95.9018	90.3211	Treat	50.3746	60.3095	61.658
FBgn0028992	sds22	84.46	137.54	1.63	0.000561137	0.00214828	Control	85.8103	84.7845	82.7738	Treat	149.258	126.735	136.62
FBgn0029006	lack	17.61	11.24	-1.57	0.000564327	0.00215205	Control	18.1654	18.4468	16.2116	Treat	11.5028	10.8459	11.3583
FBgn0029134	Prosbeta5	194.95	344.84	1.77	0.000334297	0.00166297	Control	191.914	201.446	191.491	Treat	369.911	315.177	349.445
FBgn0029174	FKBP59	53.73	34.73	-1.55	0.000381868	0.00178764	Control	54.8731	55.9049	50.4166	Treat	34.7104	33.3323	36.1373
FBgn0029503	CHORD	24.23	16.21	-1.49	0.00486997	0.00894907	Control	21.3188	26.7544	24.624	Treat	16.3761	16.7525	15.5106
FBgn0029594	CG14806	30.67	41.12	1.34	0.00127183	0.00342258	Control	30.0489	30.0266	31.9294	Treat	41.586	38.8201	42.9673
FBgn0029648	CG3603	100.68	164.9	1.64	0.000323337	0.00163902	Control	105.724	94.7498	101.554	Treat	155.653	169.12	169.915
FBgn0029709	CHOp24	317.48	221.3	-1.43	0.00187786	0.00435713	Control	311.455	318.565	322.435	Treat	200.293	230.64	232.959
FBgn0029710	CG3568	34.21	11.36	-3.01	0.000729749	0.00249727	Control	34.6506	30.3421	37.6253	Treat	11.7112	9.23885	13.1243
FBgn0029766	CG15784	102.89	524.59	5.1	4.15297e-05	0.000609204	Control	101.89	97.5273	109.241	Treat	509.719	462.514	601.548
FBgn0029785	RpL35	4356.87	5799.67	1.33	0.000595944	0.00223096	Control	4474.87	4258.03	4337.72	Treat	5957.79	5512.5	5928.73
FBgn0029791	CG4096	1.3	7.15	5.5	0.00223761	0.00495113	Control	1.35915	1.08916	1.4372	Treat	5.67473	5.63577	10.1355
FBgn0029799	CG15772	50.18	17.55	-2.86	0.00252892	0.0054112	Control	49.6784	44.2242	56.6484	Treat	15.9748	22.658	14.0249
FBgn0029828	CG6067	116.46	60.16	-1.94	0.0023808	0.00517953	Control	102.731	132.807	113.844	Treat	53.3061	65.2803	61.8876
FBgn0029833	CG5941	113.58	63.86	-1.78	5.02125e-05	0.000639062	Control	108.901	115.778	116.075	Treat	60.9929	64.786	65.8021
FBgn0029866	CG3842	112.85	29.99	-3.76	0.00191914	0.00442661	Control	115.037	107.456	116.048	Treat	23.3101	42.0605	24.5973
FBgn0029867	CG3847	22.22	16.36	-1.36	0.00447918	0.00839682	Control	21.4773	23.4031	21.7868	Treat	14.934	17.4646	16.6883
FBgn0029870	Marf	33.47	21.95	-1.52	0.000385579	0.00179821	Control	35.9364	31.7731	32.701	Treat	22.2156	21.975	21.6561
FBgn0029878	Pat1	62.27	35.84	-1.74	0.00472297	0.00873671	Control	65.4685	54.9215	66.4094	Treat	39.5289	30.7096	37.282
FBgn0029898	CG14439	6.48	0.43	-15.07	0.000732233	0.00249727	Control	7.45774	5.87379	6.09894	Treat	0.216436	0.127392	0.93191
FBgn0029903	pod1	33.89	26.88	-1.26	0.00165992	0.00399629	Control	34.7859	32.7766	34.1101	Treat	25.9629	28.2286	26.4418
FBgn0029906	CG4542	30.02	19.02	-1.58	0.000214112	0.00134051	Control	28.9234	29.8504	31.2922	Treat	19.0454	18.1084	19.9129
FBgn0029914	CG4558	23.58	32.49	1.38	0.004502	0.00842777	Control	25.3387	22.9303	22.4607	Treat	35.1903	31.5131	30.7808
FBgn0029975	CG1444	64.41	41.6	-1.55	0.00389371	0.00755713	Control	61.0471	66.3505	65.8354	Treat	37.6828	39.7813	47.3445
FBgn0030013	GIIIspla2	214.7	59.08	-3.63	0.000172034	0.00118691	Control	213.906	215.839	214.341	Treat	70.3035	50.6601	56.2712
FBgn0030030	CG1636	15.99	9.81	-1.63	0.000232178	0.00138081	Control	16.1798	16.3998	15.3815	Treat	10.4202	9.2582	9.75027
FBgn0030086	CG7033	62.44	39.36	-1.59	0.00332923	0.00669102	Control	59.6731	70.7346	56.9166	Treat	40.9983	36.9942	40.0936
FBgn0030105	CG15369	10259.2	2300.1	-4.46	2.5312e-05	0.000517902	Control	10564.4	9074.22	11138.9	Treat	2174.82	2328.8	2396.68
FBgn0030114	CG17754	21.24	65.05	3.06	0.000562917	0.00214877	Control	21.6891	23.6563	18.3889	Treat	76.3518	58.6949	60.1169
FBgn0030141	Gga	18.66	13.37	-1.4	0.00109814	0.00313696	Control	19.2734	17.4295	19.2807	Treat	13.83	12.8768	13.4137
FBgn0030157	CG1468	1390.74	420.62	-3.31	0.000212478	0.001339	Control	1324.1	1473.84	1374.29	Treat	362.11	408.945	490.81
FBgn0030160	CG9691	683.38	3895.6	5.7	5.66888e-05	0.000679048	Control	620.656	773.462	656.018	Treat	4014.94	3381.24	4290.62
FBgn0030189	CG2909	3.1	9.28	2.99	0.000629515	0.00228462	Control	3.11204	2.85129	3.3333	Treat	10.9673	7.85138	9.00926
FBgn0030208	PPP4R2r	45.9	21.38	-2.15	0.00118503	0.00328893	Control	46.1418	45.9355	45.6305	Treat	17.5228	23.0194	23.5875
FBgn0030239	CG17333	219.06	165.24	-1.33	0.00153651	0.0037997	Control	216.22	225.137	215.82	Treat	156.405	175.825	163.494
FBgn0030263	CG2076	74.01	155.7	2.1	6.69463e-05	0.000744801	Control	79.8129	73.1273	69.0944	Treat	153.669	154.182	159.261
FBgn0030269	CG18292	17.4	11.74	-1.48	0.00183848	0.00429639	Control	17.4245	17.6491	17.1401	Treat	10.6647	11.695	12.8623
FBgn0030310	PGRP-SA	191.44	380.35	1.99	0.000165579	0.00115462	Control	207.797	183.312	183.207	Treat	363.543	377.434	400.066
FBgn0030311	CG11699	107.44	61.6	-1.74	0.000122163	0.00100627	Control	105.8	102.005	114.507	Treat	62.0301	59.78	63.0035
FBgn0030318	rho-4	8.23	22.61	2.75	0.00192932	0.00443697	Control	7.98791	8.51621	8.18452	Treat	24.8065	17.0777	25.9575
FBgn0030329	prtp	86.39	205.66	2.38	0.000312292	0.0015983	Control	80.8586	88.9006	89.4176	Treat	218.869	179.223	218.89
FBgn0030334	Karl	117.13	18.29	-6.4	0.00103296	0.00303285	Control	117.788	115.116	118.496	Treat	25.9913	11.7064	17.1789
FBgn0030362	regucalcin	9878.45	2372.98	-4.16	7.62587e-05	0.000794107	Control	10279.2	9790.9	9565.25	Treat	2011.03	2667.85	2440.07
FBgn0030364	CG15735	39.05	54.49	1.4	0.00491526	0.00900285	Control	40.9111	39.1749	37.0546	Treat	59.8189	50.1801	53.466
FBgn0030394	Cpr11A	5.11	46.15	9.03	0.000324734	0.00163902	Control	6.58198	3.78285	4.97828	Treat	35.9459	49.0108	53.5053
FBgn0030412	tomosyn	19.39	24.99	1.29	0.00070035	0.00244185	Control	20.2398	19.3817	18.5565	Treat	25.4883	24.847	24.6474
FBgn0030418	CG4004	11.3	6.25	-1.81	0.000966463	0.00291432	Control	10.9824	11.3409	11.562	Treat	5.41575	6.73466	6.59998
FBgn0030425	CG3775	71.42	17.66	-4.04	0.000345059	0.00169705	Control	66.049	72.7819	75.4326	Treat	13.6893	19.259	20.045
FBgn0030447	CG2200	89.24	51.97	-1.72	0.000446457	0.0019301	Control	87.7664	83.6027	96.3596	Treat	49.0933	54.1218	52.692
FBgn0030451	CG15717	376.38	277.22	-1.36	0.00050625	0.00204324	Control	374.328	381.96	372.847	Treat	261.5	283.804	286.371
FBgn0030456	CG4332	24.08	13.35	-1.8	0.00475264	0.00878327	Control	22.5262	23.703	26.012	Treat	10.8736	14.6014	14.5847
FBgn0030478	CG1640	138.53	31.63	-4.38	3.73022e-05	0.000588433	Control	134.89	138.62	142.066	Treat	31.7311	35.5921	27.5682
FBgn0030505	NFAT	29.53	16.71	-1.77	3.72689e-05	0.000588433	Control	29.9469	28.8749	29.7617	Treat	15.865	17.3389	16.934
FBgn0030518	CG11134	122.16	172.64	1.41	0.000109303	0.000942229	Control	125.879	122.185	118.425	Treat	170.219	177.654	170.049
FBgn0030519	CG11151	2729.93	1706.89	-1.6	0.000767189	0.00254179	Control	2734.61	2850.7	2604.49	Treat	1564.02	1808.41	1748.24
FBgn0030528	CG11095	12.69	20.91	1.65	0.00140857	0.00362642	Control	13.5362	13.0059	11.5379	Treat	20.0086	20.0208	22.6909
FBgn0030575	CG5321	114.29	32.44	-3.52	6.34543e-05	0.000726654	Control	109.45	114.274	119.15	Treat	36.3073	28.5919	32.4239
FBgn0030607	dob	36.57	57.95	1.58	0.000226375	0.00136497	Control	37.0686	36.4552	36.1759	Treat	56.8524	61.9728	55.0211
FBgn0030638	CG11655	11.51	6.31	-1.82	3.33954e-05	0.000567704	Control	12.0983	11.1659	11.2756	Treat	6.27088	6.18185	6.4796
FBgn0030641	CG6299	5.15	11.58	2.25	0.00156564	0.00384417	Control	5.40104	5.21502	4.83635	Treat	9.6542	13.4648	11.6068
FBgn0030668	CG8128	11.24	5.86	-1.92	0.00457207	0.00854663	Control	11.3896	13.056	9.28926	Treat	5.40931	5.75447	6.4065
FBgn0030674	CG8184	34.85	16.33	-2.13	0.000420984	0.00186468	Control	38.1108	33.0204	33.4229	Treat	15.119	18.0727	15.7867
FBgn0030679	CG8206	100.92	208.14	2.06	7.58621e-05	0.000793028	Control	97.7752	104.93	100.042	Treat	223.816	197.357	203.25
FBgn0030686	mRpL3	20.21	13.74	-1.47	0.0026708	0.00564366	Control	18.6915	22.1559	19.7896	Treat	14.0138	12.9737	14.2328
FBgn0030701	CG16952	11.56	31.91	2.76	0.00397963	0.00767809	Control	10.7357	12.5966	11.3495	Treat	31.1046	23.732	40.8796
FBgn0030731	Mfe2	159.8	100.67	-1.59	0.000100725	0.000906296	Control	163.789	151.261	164.351	Treat	98.9185	100.064	103.04
FBgn0030748	Traf-like	19.68	3.68	-5.35	0.000209422	0.00132831	Control	19.7216	18.1091	21.2136	Treat	4.233	2.73495	4.07277
FBgn0030788	Sap30	43.67	53.81	1.23	0.00103259	0.00303285	Control	44.0497	44.6985	42.2595	Treat	54.9656	51.9294	54.5272
FBgn0030803	CG4880	11.04	5.86	-1.88	0.000902925	0.00279613	Control	10.5828	11.1092	11.4271	Treat	5.11073	6.51971	5.95907
FBgn0030817	CG4991	0.24	34.38	143.25	0.000159057	0.00113966	Control	0.278967	0.182774	0.2702	Treat	24.6205	26.047	52.4708
FBgn0030876	CG6762	1033.46	3754.21	3.63	0.000461357	0.00196146	Control	912.35	1118.78	1069.24	Treat	4462.67	3101.64	3698.31
FBgn0030943	CG6540	19.37	29.84	1.54	0.0031536	0.00642585	Control	19.1039	19.5735	19.4181	Treat	32.1605	26.028	31.339
FBgn0030955	CG6891	169.82	822.53	4.84	0.000606907	0.00224642	Control	150.297	193.587	165.585	Treat	947.712	608.86	911.014
FBgn0031021	CG12203	122.25	101.69	-1.2	0.0042845	0.00812182	Control	121.638	128.011	117.098	Treat	98.625	101.482	104.958
FBgn0031037	CG14207	882.48	608.12	-1.45	0.000248947	0.00140482	Control	908.752	844.132	894.555	Treat	583.802	621.294	619.277
FBgn0031068	Alr	8.38	15.97	1.91	0.000821775	0.00263277	Control	8.87675	8.67551	7.58559	Treat	17.656	15.008	15.2556
FBgn0031069	Pmp70	97.76	30.44	-3.21	0.00135964	0.00354195	Control	94.6197	109.735	88.9393	Treat	23.1506	36.9384	31.2254
FBgn0031092	CG9577	1538.11	1257.95	-1.22	0.00380238	0.00741302	Control	1513.95	1512.03	1588.34	Treat	1274.82	1188.2	1310.84
FBgn0031126	Cyp6v1	73.27	40.1	-1.83	0.00156151	0.00384059	Control	66.9688	77.3409	75.4904	Treat	45.2694	38.7164	36.3112
FBgn0031127	CG1835	7.34	1.23	-5.97	0.00504461	0.00917523	Control	9.90763	5.35987	6.76522	Treat	2.02377	0.651424	1.009
FBgn0031148	Cbs	10.07	31.99	3.18	0.00347976	0.00693642	Control	8.5618	12.9577	8.70007	Treat	26.3894	29.0814	40.5096
FBgn0031150	bves	14.76	4.44	-3.32	0.000146679	0.00110456	Control	14.788	14.9377	14.5678	Treat	3.65448	4.76518	4.90107
FBgn0031213	galectin	91.23	133.19	1.46	0.00201622	0.0045882	Control	94.7699	93.8987	85.0343	Treat	139.503	122.875	137.181
FBgn0031224	CG11454	13.03	22.23	1.71	0.000446921	0.0019301	Control	12.938	12.6277	13.5137	Treat	23.5214	22.8866	20.2724
FBgn0031229	CG3436	30.22	49.38	1.63	0.000162828	0.00114768	Control	31.8765	28.2508	30.5398	Treat	48.7113	49.5072	49.9144
FBgn0031231	mRpL10	31.35	22.83	-1.37	0.000713752	0.00246998	Control	30.2054	31.1906	32.6526	Treat	21.7267	23.151	23.6121
FBgn0031261	nAcRbeta-21C	24.48	510.34	20.85	4.2051e-05	0.000609519	Control	23.7705	24.6521	25.0024	Treat	431.811	422.667	676.543
FBgn0031263	CG2789	37.02	122.49	3.31	0.0010329	0.00303285	Control	46.1498	28.9473	35.9553	Treat	131.842	111.615	124.015
FBgn0031266	CG2807	17.02	11.69	-1.46	8.43686e-05	0.000834075	Control	17.1263	16.4397	17.5079	Treat	11.3654	11.8283	11.8698
FBgn0031268	cold	28.48	14.04	-2.03	0.000162773	0.00114768	Control	26.6014	30.1155	28.7273	Treat	14.2032	14.8268	13.0756
FBgn0031282	Pex12	31.05	23.22	-1.34	0.000347635	0.00170542	Control	30.1631	30.9453	32.0549	Treat	23.2616	22.4531	23.953
FBgn0031285	CG3662	296.47	149.1	-1.99	0.00118664	0.00329075	Control	301.992	289.071	298.332	Treat	126.361	167.672	153.255
FBgn0031298	Atg4	66.74	82.15	1.23	0.00218504	0.00487019	Control	66.1713	64.3435	69.7098	Treat	83.3153	79.2068	83.9174
FBgn0031307	MFS3	1.8	7.24	4.02	0.000224024	0.00136476	Control	1.58348	1.9569	1.85257	Treat	6.77734	6.45406	8.50162
FBgn0031360	CG31937	128.25	91.96	-1.39	0.00120082	0.00330924	Control	134.289	129.629	120.837	Treat	87.4488	92.9535	95.4867
FBgn0031379	CG7289	18.61	12.38	-1.5	0.00467932	0.00868476	Control	20.5165	17.9648	17.3464	Treat	12.3795	11.3137	13.4484
FBgn0031381	Npc2a	835.79	1691.34	2.02	4.40755e-05	0.000610162	Control	865.886	814.412	827.078	Treat	1739.59	1585.34	1749.09
FBgn0031412	CG16995	6.37	0.45	-14.16	0.00413034	0.00789475	Control	3.8835	9.84503	5.38465	Treat	0.674268	0.578768	0.0996091
FBgn0031428	CG9886	30.65	21.39	-1.43	0.00265947	0.00563191	Control	29.4577	31.9542	30.5394	Treat	19.5742	23.2191	21.3818
FBgn0031450	Hrs	56.17	79.4	1.41	0.00398615	0.00768307	Control	55.6025	58.6106	54.2916	Treat	87.81	73.7184	76.6708
FBgn0031459	CG2862	605.18	423.81	-1.43	0.00172009	0.00408076	Control	612.589	603.917	599.028	Treat	387.068	428.716	455.635
FBgn0031461	daw	201.29	106.9	-1.88	0.00126776	0.00341892	Control	189.964	219.95	193.957	Treat	114.09	93.7366	112.877
FBgn0031535	CG12795	25.05	58.86	2.35	0.00315451	0.00642585	Control	20.3704	27.8273	26.9616	Treat	70.0927	52.9067	53.5806
FBgn0031544	CG17593	78.51	52.45	-1.5	0.000624787	0.00227671	Control	75.997	84.0755	75.4677	Treat	50.3437	52.6738	54.3343
FBgn0031566	CG2818	26.98	36.6	1.36	0.000827938	0.00263732	Control	26.8891	27.3966	26.6565	Treat	38.8071	36.2727	34.7073
FBgn0031643	CG3008	22.33	48.76	2.18	5.40945e-05	0.000658065	Control	22.6951	23.4137	20.8854	Treat	48.4809	46.6648	51.141
FBgn0031659	CG14043	14.38	8	-1.8	0.000619771	0.00227671	Control	15.0849	14.4084	13.6452	Treat	8.74123	7.25025	8.0099
FBgn0031676	CG14040	24.42	18.24	-1.34	0.000375456	0.001775	Control	23.925	25.0396	24.3055	Treat	17.4816	18.907	18.3375
FBgn0031689	Cyp28d1	311.14	478.2	1.54	0.00125114	0.00339102	Control	304.325	294.173	334.916	Treat	510.747	451.517	472.336
FBgn0031693	Cyp4ac1	189.81	56.86	-3.34	0.000381448	0.00178764	Control	193.218	192.397	183.814	Treat	45.2349	60.8511	64.4969
FBgn0031711	CG6907	36.73	27.73	-1.32	0.000153568	0.00111908	Control	37.4131	36.6282	36.1505	Treat	27.3508	28.7046	27.1347
FBgn0031717	Oscillin	743.06	437.19	-1.7	0.00147053	0.00372038	Control	725.013	718.898	785.277	Treat	479.37	387.24	444.975
FBgn0031768	CG12393	22.92	14.83	-1.55	0.00511231	0.00927244	Control	24.8758	23.2269	20.6443	Treat	16.3028	13.4082	14.7653
FBgn0031836	CG11050	56.83	25.8	-2.2	0.000365644	0.00174981	Control	59.299	58.3058	52.8743	Treat	23.3384	25.2133	28.8336
FBgn0031860	CG11236	115.2	16.49	-6.99	4.36251e-05	0.000610162	Control	114.23	112.215	119.147	Treat	19.1414	16.891	13.426
FBgn0031877	CG10399	20.32	30.35	1.49	0.00189144	0.00437305	Control	18.7116	22.48	19.7542	Treat	30.4658	30.9644	29.6343
FBgn0031883	CG11266	44.01	28.19	-1.56	0.00270591	0.00569013	Control	45.2958	44.2257	42.5149	Treat	25.5224	31.8414	27.2052
FBgn0031908	CG5177	12.08	3.07	-3.93	0.00143889	0.00367007	Control	15.3707	11.0751	9.80316	Treat	3.74218	2.79536	2.66692
FBgn0031912	CG5261	124.61	89.19	-1.4	0.00144736	0.00368686	Control	126.015	129.59	118.22	Treat	84.5886	88.2182	94.7588
FBgn0031926	CG6739	5.96	0.09	-66.22	2.09399e-05	0.000486797	Control	4.91577	6.64502	6.31507	Treat	0.116598	0.0720601	0.0826878
FBgn0031968	CG7231	124.17	37.62	-3.3	0.000443087	0.0019301	Control	125.143	121.411	125.959	Treat	46.6267	33.261	32.9742
FBgn0031971	CG7224	1315.23	478.94	-2.75	0.00135349	0.00353064	Control	1281.17	1362.68	1301.85	Treat	606.039	400.381	430.388
FBgn0032014	CG7840	17.18	32.2	1.87	0.00101543	0.00300452	Control	17.6923	17.7605	16.093	Treat	32.8598	28.3633	35.3656
FBgn0032034	Rcd4	10.6	44.25	4.17	0.000207907	0.00132831	Control	9.72264	10.67	11.3952	Treat	39.566	39.8659	53.3187
FBgn0032036	CG13384	45.99	24.79	-1.86	0.000533435	0.00209564	Control	43.6227	49.2415	45.1138	Treat	23.2219	27.2644	23.8792
FBgn0032052	CG13089	24.26	17.47	-1.39	0.00389295	0.00755713	Control	22.4035	24.1007	26.2636	Treat	16.932	16.9692	18.4979
FBgn0032075	Tsp29Fb	43.47	105.31	2.42	0.000645227	0.00232222	Control	48.1962	42.4898	39.7113	Treat	99.999	95.3385	120.581
FBgn0032123	Oatp30B	61.22	26.34	-2.32	0.00442679	0.008329	Control	61.847	62.0012	59.8121	Treat	20.6434	34.3357	24.027
FBgn0032162	CG4592	38.47	23.9	-1.61	0.000191517	0.00126142	Control	40.7133	37.3048	37.3777	Treat	24.5237	24.2928	22.8889
FBgn0032198	eEF1delta	821.62	354.17	-2.32	0.0029901	0.00616816	Control	712.458	896.548	855.846	Treat	279.945	390.457	392.111
FBgn0032217	CG4972	47.31	26.52	-1.78	0.000124911	0.00101198	Control	46.6091	49.4327	45.889	Treat	25.1606	28.1268	26.2738
FBgn0032219	CG4995	57.45	7.87	-7.3	2.82473e-05	0.000532878	Control	54.7646	54.3053	63.2909	Treat	6.9608	9.17279	7.47592
FBgn0032280	CG17105	34.74	2.93	-11.86	0.000139978	0.00108576	Control	37.2956	32.0189	34.9171	Treat	2.05568	2.64679	4.0979
FBgn0032287	CG6415	1073.56	524.67	-2.05	0.00218438	0.00487019	Control	1026.53	1111.06	1083.08	Treat	425.25	586.914	561.834
FBgn0032322	CG16743	370.19	1302.48	3.52	0.000461302	0.00196146	Control	382.984	369.371	358.209	Treat	1044.04	1300.38	1563.02
FBgn0032358	Ppt2	83.88	120.88	1.44	0.000501532	0.00203576	Control	86.0789	81.6926	83.8703	Treat	128.528	115.61	118.515
FBgn0032382	Mal-B2	139.99	61	-2.29	0.00028933	0.0015456	Control	145.2	132.57	142.211	Treat	69.0383	55.9028	58.0451
FBgn0032393	CG12264	45.89	68.56	1.49	0.00101467	0.00300452	Control	46.545	47.6002	43.5136	Treat	66.2915	65.5261	73.8532
FBgn0032407	Pex19	72.03	40.81	-1.77	0.00083145	0.00264398	Control	67.5829	74.7231	73.7879	Treat	37.8947	39.2123	45.3195
FBgn0032421	crok	30.31	15.94	-1.9	0.000302384	0.00157652	Control	27.8322	31.9509	31.1516	Treat	16.9975	15.1206	15.6895
FBgn0032453	CG6180	282.97	218.66	-1.29	0.00171259	0.00407041	Control	292.11	282.332	274.478	Treat	212.559	211.667	231.74
FBgn0032509	CG6523	151.11	112.17	-1.35	0.00012073	0.00100309	Control	146.521	153.447	153.35	Treat	115.075	111.117	110.312
FBgn0032603	CG17928	60.92	28.12	-2.17	0.00093718	0.00285467	Control	67.173	54.8427	60.7427	Treat	24.5172	30.0549	29.8018
FBgn0032640	Sgt	101.84	70.55	-1.44	2.62286e-05	0.000522889	Control	99.2642	104.447	101.803	Treat	69.8233	70.1422	71.6983
FBgn0032665	CG15152	34.29	12.06	-2.84	0.000738093	0.00250293	Control	33.4434	31.2965	38.1332	Treat	13.3427	9.79863	13.0311
FBgn0032668	CG17681	16.89	0.79	-21.38	1.20165e-05	0.000404669	Control	16.8756	16.1467	17.6512	Treat	0.540592	1.05798	0.766719
FBgn0032669	CG15155	46.19	11.72	-3.94	0.0020206	0.00459282	Control	56.0796	41.2669	41.2268	Treat	15.6393	8.78513	10.7325
FBgn0032700	CG10338	22.66	14.27	-1.59	0.000451602	0.00194005	Control	23.4417	23.2289	21.3143	Treat	13.467	15.0205	14.3256
FBgn0032746	CG10470	83.83	60.96	-1.38	0.00183465	0.00429258	Control	82.2875	89.9859	79.2095	Treat	61.4812	62.8455	58.5433
FBgn0032770	CG13086	65.7	152.87	2.33	0.00106857	0.00309093	Control	59.8526	68.3621	68.8854	Treat	179.87	134.331	144.423
FBgn0032785	CG10026	290.2	210.63	-1.38	0.00545547	0.00976335	Control	292.078	280.273	298.255	Treat	198.427	198.486	234.983
FBgn0032859	Arc-p34	65.23	44.82	-1.46	0.000140411	0.00108576	Control	62.864	67.6031	65.2352	Treat	45.0925	43.4866	45.8878
FBgn0032871	CG2611	78.95	58.34	-1.35	0.00162152	0.00394213	Control	77.6934	75.9481	83.2184	Treat	60.484	59.4881	55.0622
FBgn0032884	Pomp	123.59	209.74	1.7	0.00122482	0.00334857	Control	125.207	123.149	122.428	Treat	232.452	186.398	210.368
FBgn0032900	CG14401	30.23	68	2.25	0.000835586	0.00265497	Control	31.8098	32.7659	26.1002	Treat	73.0337	60.8189	70.1517
FBgn0032938	CG8671	24.19	14.03	-1.72	0.000734831	0.00250016	Control	23.6905	25.509	23.3826	Treat	13.2196	15.537	13.3297
FBgn0032945	CG8665	242.15	21.96	-11.03	0.000184726	0.00124372	Control	236.523	231.404	258.527	Treat	15.3823	29.1915	21.2939
FBgn0032949	Lamp1	269.62	157.22	-1.71	4.44545e-06	0.000315627	Control	269.897	270.939	268.035	Treat	161.276	152.836	157.544
FBgn0032956	Cul-2	63.19	42.98	-1.47	7.21684e-05	0.000766936	Control	63.654	62.3373	63.569	Treat	44.8283	41.6896	42.4079
FBgn0032961	CG1416	73.73	43.14	-1.71	0.000929547	0.00285144	Control	70.4705	79.0899	71.6315	Treat	39.2161	46.4578	43.7461
FBgn0032986	CG3262	117.92	153.49	1.3	0.00241183	0.00521784	Control	115.348	121.939	116.483	Treat	163.989	146.387	150.086
FBgn0032997	CG17486	34.44	25.77	-1.34	0.00328019	0.00661287	Control	33.0705	35.6061	34.6329	Treat	27.2154	26.3442	23.7376
FBgn0033000	CG14464	63.77	30.2	-2.11	0.00028421	0.00153505	Control	59.4458	64.217	67.6522	Treat	31.8743	27.2295	31.5034
FBgn0033032	kune	27.39	15.51	-1.77	0.000391548	0.00180638	Control	25.539	29.0073	27.6271	Treat	14.45	15.7596	16.3249
FBgn0033050	Pngl	27.41	50.27	1.83	0.00119531	0.00330572	Control	28.8699	25.9688	27.3852	Treat	56.246	44.6985	49.8597
FBgn0033055	tbce	30.13	17.33	-1.74	0.00296345	0.00612938	Control	28.9113	31.117	30.3616	Treat	14.7418	19.7657	17.4791
FBgn0033065	Cyp6w1	1.81	8.6	4.75	0.00479759	0.00884653	Control	1.13215	2.55004	1.7342	Treat	5.81517	9.95495	10.0193
FBgn0033093	CG3270	54.73	22.33	-2.45	0.00120425	0.00331635	Control	63.2704	44.5772	56.3568	Treat	21.0246	23.1031	22.8709
FBgn0033113	Spn42Dc	119.06	156.36	1.31	0.00322381	0.00652279	Control	120.066	117.513	119.595	Treat	168.298	145.354	155.431
FBgn0033117	CG3358	26.69	16.03	-1.67	0.000229495	0.00137451	Control	26.8577	26.3479	26.8533	Treat	15.052	15.747	17.2795
FBgn0033129	Tsp42Eh	0.34	11.86	34.88	0.000493152	0.00202285	Control	0.333656	0.458572	0.242085	Treat	8.90684	9.02521	17.6518
FBgn0033139	Tsp42Er	14.55	4.16	-3.5	0.000451337	0.00194005	Control	16.7752	12.7274	14.1607	Treat	4.82338	3.53511	4.11098
FBgn0033153	Gadd45	14.83	43.42	2.93	0.00511923	0.00928069	Control	17.8189	14.3689	12.2989	Treat	50.161	30.982	49.1158
FBgn0033170	sPLA2	580	289	-2.01	3.57139e-05	0.000581845	Control	576.359	582.954	580.696	Treat	269.466	297.546	299.98
FBgn0033178	CG11127	33.98	24.04	-1.41	0.000250913	0.00141046	Control	35.0842	32.9289	33.9417	Treat	23.4826	25.0807	23.5599
FBgn0033221	CG12825	89.36	220.21	2.46	1.02754e-05	0.000388754	Control	89.3457	90.2966	88.4393	Treat	207.085	222.613	230.935
FBgn0033226	CG1882	19.72	115.2	5.84	0.000482482	0.00201075	Control	21.2239	22.6056	15.3452	Treat	120.099	89.9979	135.505
FBgn0033297	Mal-A8	1.1	11.47	10.43	0.00468808	0.00869277	Control	0.467473	1.71323	1.11007	Treat	18.0038	7.29622	9.12436
FBgn0033304	Cyp6a13	16.64	1.61	-10.34	6.54179e-08	7.15942e-05	Control	16.922	16.1858	16.8207	Treat	1.65468	1.5381	1.64566
FBgn0033307	CG14752	0.12	167.48	1395.67	0.000261339	0.00145468	Control	0	0.363908	0	Treat	101.184	92.3274	308.918
FBgn0033321	CG8738	41.55	19	-2.19	0.00163176	0.00395041	Control	36.0588	45.2006	43.4008	Treat	21.945	17.0058	18.0403
FBgn0033339	sec31	162.63	102.86	-1.58	0.00402448	0.00773405	Control	165.671	165.792	156.431	Treat	88.1412	107.563	112.885
FBgn0033340	CG13751	191.34	108.77	-1.76	0.000473817	0.00198849	Control	193.994	193.902	186.137	Treat	111.389	98.0029	116.922
FBgn0033349	CG8243	28.49	21.01	-1.36	0.00493513	0.00902655	Control	28.5843	29.5396	27.3592	Treat	22.7776	19.1564	21.1061
FBgn0033352	CG8232	26.39	32.8	1.24	0.00357674	0.00708993	Control	28.2048	25.023	25.949	Treat	33.0572	32.7977	32.5379
FBgn0033357	Tom7	408.17	217.98	-1.87	0.000188376	0.00125745	Control	388.016	418.936	417.55	Treat	201.596	221.123	231.225
FBgn0033381	CG11784	37	14.68	-2.52	0.000380336	0.00178764	Control	34.7274	39.6631	36.6062	Treat	12.5802	16.1789	15.2689
FBgn0033395	Cyp4p2	14.56	0.42	-34.67	1.55835e-06	0.000246213	Control	13.8694	15.518	14.2956	Treat	0.375086	0.540894	0.332495
FBgn0033413	prel	92.78	68.64	-1.35	0.000983945	0.00294208	Control	97.0577	87.2084	94.0741	Treat	66.9164	68.7861	70.2293
FBgn0033451	CG1665	283.16	140.39	-2.02	2.20387e-05	0.000498469	Control	278.556	288.286	282.636	Treat	132.538	146.114	142.519
FBgn0033453	CG1667	107.16	70.76	-1.51	5.09399e-06	0.000328828	Control	108.274	107.507	105.696	Treat	72.2185	70.226	69.8239
FBgn0033457	Ntmt	15.65	30.41	1.94	0.00107054	0.00309435	Control	13.3524	16.7949	16.8153	Treat	31.2079	28.9661	31.068
FBgn0033459	CG12744	19.72	11.59	-1.7	0.000880766	0.00275592	Control	18.3235	20.1371	20.6862	Treat	12.4275	10.5712	11.7793
FBgn0033465	CG12140	196.83	150.65	-1.31	0.00238086	0.00517953	Control	193.147	199.858	197.481	Treat	139.463	157.081	155.393
FBgn0033466	Pal1	208.51	141.07	-1.48	0.0011083	0.00314459	Control	203.466	217.049	205.008	Treat	130.635	141.453	151.131
FBgn0033475	CG12129	22.26	15.53	-1.43	0.00308035	0.00630438	Control	23.5091	21.893	21.3761	Treat	14.0519	16.1396	16.4103
FBgn0033504	CAP	73.48	87.25	1.19	0.00188842	0.00436871	Control	76.4627	70.6493	73.3192	Treat	87.1439	86.3659	88.243
FBgn0033518	Prx2540-2	42.1	18.6	-2.26	0.00204395	0.00462435	Control	36.9974	44.3521	44.9371	Treat	22.0366	18.0118	15.7373
FBgn0033520	Prx2540-1	43.78	13.11	-3.34	0.000489604	0.00201958	Control	40.368	45.5679	45.392	Treat	16.1673	11.164	12.0089
FBgn0033538	CG11883	10.6	3.85	-2.75	5.50752e-06	0.000333229	Control	10.0585	11.104	10.6405	Treat	3.78672	3.90214	3.84717
FBgn0033544	CG7220	29.71	170.66	5.74	0.000518784	0.00206509	Control	24.9485	36.6395	27.5405	Treat	209.197	167.924	134.858
FBgn0033608	CG13220	116.09	91.24	-1.27	0.0046009	0.00857681	Control	122.06	119.136	107.071	Treat	90.7802	89.7322	93.1944
FBgn0033653	CG13192	29.3	22.32	-1.31	0.00391457	0.00758629	Control	29.6981	30.5636	27.6279	Treat	23.6461	22.3177	21.0069
FBgn0033710	CG17739	21.4	0.93	-23.01	1.00224e-05	0.000387501	Control	18.8681	24.1268	21.1974	Treat	1.13193	0.754428	0.905046
FBgn0033716	Den1	23.02	16.49	-1.4	0.000542769	0.00211072	Control	21.9589	24.3639	22.734	Treat	16.8785	16.3431	16.2384
FBgn0033724	CG8501	79.03	1376.82	17.42	1.81067e-05	0.000453722	Control	81.3009	80.6174	75.1572	Treat	1575.48	1081.28	1473.71
FBgn0033725	Cpr49Ac	7309.32	27926	3.82	8.36515e-05	0.000833314	Control	7130.97	7493.89	7303.09	Treat	28946.6	23736.1	31095.3
FBgn0033730	Cpr49Ag	0.61	8.48	13.9	0.000820084	0.00263187	Control	0.485432	0.88963	0.469571	Treat	9.97343	5.49823	9.96047
FBgn0033735	CG8525	210.43	109.46	-1.92	0.000156292	0.00112933	Control	216.131	210.655	204.499	Treat	99.9953	115.222	113.154
FBgn0033739	Dyb	19.02	13.4	-1.42	0.00100933	0.0029973	Control	18.7629	19.3058	18.9824	Treat	14.0493	12.3394	13.7992
FBgn0033742	CG8550	246	102.43	-2.4	0.00327194	0.00660306	Control	239.703	261.607	236.685	Treat	76.5782	109.63	121.087
FBgn0033782	sug	149.08	101.93	-1.46	0.00156358	0.00384253	Control	146.959	152.14	148.152	Treat	103.374	109.64	92.7702
FBgn0033820	CG4716	383.14	5566.2	14.53	4.38783e-05	0.000610162	Control	449.689	352.743	346.994	Treat	6389.53	4421.86	5887.21
FBgn0033821	CG10799	248.22	4686.94	18.88	2.46518e-06	0.000269256	Control	249.688	247.028	247.944	Treat	5219.35	4053.56	4787.9
FBgn0033835	IM10	0.09	15.42	171.33	8.70895e-05	0.00084884	Control	0.0949315	0.0869825	0.0918358	Treat	12.5282	12.48	21.2603
FBgn0033875	CG6357	241.95	20.18	-11.99	8.26948e-06	0.000385339	Control	244.372	239.004	242.46	Treat	23.817	18.7456	17.9625
FBgn0033918	CG8531	32.66	45	1.38	0.00391121	0.00758629	Control	32.666	35.1472	30.1807	Treat	44.0522	43.174	47.7596
FBgn0033928	Arc2	10.42	204.25	19.6	0.000150553	0.00111558	Control	8.79737	10.325	12.1441	Treat	171.364	156.448	284.932
FBgn0033949	CG10131	104.6	22.88	-4.57	0.00104226	0.00304776	Control	111.007	106.561	96.2295	Treat	28.5329	15.6134	24.5018
FBgn0033961	CG12859	182.38	122.12	-1.49	0.00096126	0.00290416	Control	177.147	189.952	180.042	Treat	117.29	116.685	132.37
FBgn0033996	CG11807	31.56	26.25	-1.2	0.00323569	0.00654004	Control	32.5875	31.7604	30.3227	Treat	26.6964	25.2017	26.8493
FBgn0034089	CG8446	884.26	640.84	-1.38	0.00102256	0.00301688	Control	872.196	889.791	890.801	Treat	594.26	667.229	661.032
FBgn0034126	CG4398	63.02	22.23	-2.83	0.00146437	0.00371564	Control	58.2092	56.6134	74.2414	Treat	27.0071	20.258	19.4347
FBgn0034162	CG6426	82.31	19.22	-4.28	0.000395667	0.00181348	Control	73.212	70.1386	103.567	Treat	17.8093	20.5226	19.3375
FBgn0034172	CG6665	33.35	42.05	1.26	0.000457675	0.00195753	Control	32.8751	33.7337	33.4309	Treat	42.8848	40.3364	42.9227
FBgn0034179	CG6805	19.21	6.84	-2.81	0.000204461	0.00131668	Control	18.8577	19.7558	19.0148	Treat	6.4724	7.98312	6.07792
FBgn0034191	CG6984	37.56	30.55	-1.23	0.00467352	0.00867812	Control	36.8012	38.4815	37.3856	Treat	32.4572	28.8596	30.3188
FBgn0034194	CG15611	13.47	4.93	-2.73	0.00121943	0.003344	Control	14.0569	12.6794	13.6623	Treat	6.17735	4.61948	3.9981
FBgn0034199	Gbp	306.54	1258.67	4.11	0.000227647	0.00136764	Control	282.923	335.007	301.701	Treat	1496.23	1060.89	1218.88
FBgn0034215	CG4802	312.36	135.87	-2.3	8.65244e-06	0.000385339	Control	306.918	317.011	313.137	Treat	129.19	142.008	136.4
FBgn0034261	HPS4	18.15	8.84	-2.05	0.000145469	0.00110303	Control	17.6757	19.0303	17.7512	Treat	8.07682	9.43696	9.00992
FBgn0034312	CG10916	102.33	196.82	1.92	0.000121198	0.00100477	Control	103.772	102.355	100.866	Treat	182.687	195.642	212.145
FBgn0034329	IM1	0.14	576.66	4119	5.54671e-06	0.000333229	Control	0.427149	0	0	Treat	458.7	512.584	758.705
FBgn0034330	CG18107	0.23	30.64	133.22	0.000146189	0.00110419	Control	0	0.702058	0	Treat	27.9187	23.9644	40.0414
FBgn0034335	GstE1	184.11	3361.48	18.26	6.84736e-06	0.000376605	Control	165.295	203.246	183.779	Treat	3121.1	3087.68	3875.66
FBgn0034356	CG10924	698.68	1848.08	2.65	9.63648e-05	0.000893835	Control	653.174	759.048	683.81	Treat	1694.59	1952.48	1897.17
FBgn0034389	Mctp	13.73	2.53	-5.43	0.00136561	0.00354883	Control	13.8513	14.083	13.2512	Treat	1.38502	3.3172	2.89533
FBgn0034419	CG15111	17.69	10.04	-1.76	0.000486516	0.00201468	Control	18.8452	17.7858	16.4345	Treat	9.63998	9.68329	10.8069
FBgn0034420	CG10737	18.71	7.46	-2.51	0.000398339	0.00181931	Control	19.2779	19.5306	17.3231	Treat	6.42179	7.55778	8.40527
FBgn0034436	CG11961	18.52	6.37	-2.91	0.000126135	0.00101633	Control	20.8163	16.4958	18.2452	Treat	6.15949	6.597	6.36583
FBgn0034512	CG18067	913.6	486.58	-1.88	8.03736e-05	0.000817812	Control	890.133	945.813	904.864	Treat	504.164	454.233	501.343
FBgn0034535	CG11110	25.55	35.13	1.37	0.00101429	0.00300452	Control	24.6694	24.6491	27.342	Treat	34.6531	34.5855	36.153
FBgn0034543	CG30152	190.17	579.78	3.05	0.000922612	0.00284132	Control	167.93	196.159	206.416	Treat	646.61	460.626	632.106
FBgn0034576	CG9350	142.88	110.25	-1.3	0.00363371	0.00718463	Control	140.711	150.019	137.909	Treat	110.329	103.71	116.72
FBgn0034602	Lapsyn	37.35	59.76	1.6	2.06643e-06	0.000269256	Control	37.7799	37.5928	36.6863	Treat	60.4422	59.0143	59.814
FBgn0034603	Glycogenin	20.36	4.1	-4.97	3.75276e-05	0.000588535	Control	22.3359	20.3586	18.3883	Treat	4.5925	3.92372	3.78289
FBgn0034618	CG9485	106.65	61.77	-1.73	0.0009005	0.00279305	Control	108.715	107.061	104.181	Treat	55.369	68.4127	61.5416
FBgn0034629	Acox57D-d	36.19	10.25	-3.53	0.000232701	0.00138081	Control	31.4688	40.5384	36.5776	Treat	8.93601	10.5193	11.2912
FBgn0034643	CG10321	18.55	12.95	-1.43	0.00043044	0.00189287	Control	18.828	18.156	18.6728	Treat	12.1654	13.5495	13.1496
FBgn0034654	CG10306	293.13	336.62	1.15	0.00117313	0.00326753	Control	290.423	293.73	295.233	Treat	342.825	325.981	341.06
FBgn0034670	CG13488	9.36	1.54	-6.08	0.00195407	0.00447808	Control	6.80424	12.6921	8.58035	Treat	1.369	1.19513	2.05684
FBgn0034706	CG11275	24.12	10.35	-2.33	0.00231501	0.00507873	Control	25.5654	21.3592	25.4446	Treat	12.3343	8.38765	10.3322
FBgn0034708	Vps35	55.52	35.19	-1.58	2.25954e-05	0.000507099	Control	55.478	57.2781	53.8048	Treat	34.7074	35.7685	35.1003
FBgn0034722	Rtf1	24.16	17.13	-1.41	1.04406e-07	8.15407e-05	Control	24.1017	24.2079	24.159	Treat	17.1716	17.2205	17.0075
FBgn0034743	RpS16	3980.67	5151.32	1.29	0.00192699	0.00443473	Control	4093.26	3949.75	3898.99	Treat	5399.88	4838.99	5215.09
FBgn0034793	asrij	42.11	84.97	2.02	0.000129683	0.00103095	Control	43.7611	39.3661	43.2025	Treat	90.9442	81.3188	82.6608
FBgn0034796	CG3700	151.36	96.65	-1.57	0.00159249	0.00388667	Control	150.257	158.264	145.544	Treat	97.6341	87.2567	105.056
FBgn0034877	levy	530.13	357.52	-1.48	0.000969018	0.00291545	Control	529.551	549.769	511.078	Treat	348.073	338.208	386.267
FBgn0034897	Sesn	71.43	40.58	-1.76	0.00150399	0.00375756	Control	66.9132	77.5966	69.7733	Treat	43.5161	42.2185	36.0098
FBgn0034919	CG5569	16.54	10.84	-1.53	0.00219459	0.0048887	Control	17.0342	17.0075	15.5692	Treat	10.1984	10.2946	12.0228
FBgn0034936	CG2970	65.66	81.01	1.23	0.00275699	0.00576958	Control	66.3058	68.03	62.6475	Treat	82.3955	77.7095	82.9335
FBgn0034943	Fmo-1	206.86	86.83	-2.38	6.54455e-05	0.000736498	Control	196.82	203.323	220.438	Treat	81.2168	86.8758	92.3956
FBgn0034967	eIF-5A	3506.66	4549.37	1.3	0.00080087	0.00259516	Control	3376.24	3597.33	3546.42	Treat	4710.73	4379.41	4557.96
FBgn0034968	RpL12	4160.15	5216.46	1.25	0.0013616	0.00354331	Control	4215.33	4080.29	4184.83	Treat	5315.84	4945.1	5388.43
FBgn0034971	CG3209	58.47	38.48	-1.52	0.000107419	0.000935224	Control	59.495	59.3264	56.584	Treat	37.1913	40.1001	38.1408
FBgn0034989	CG3356	13.73	19.66	1.43	0.00512767	0.00929168	Control	14.5122	13.98	12.6836	Treat	20.5493	17.731	20.6966
FBgn0034997	CG3376	557.1	1291.62	2.32	0.000375029	0.001775	Control	549.977	579.332	542.004	Treat	1480.04	1164.38	1230.43
FBgn0035024	CG11414	35.63	45.72	1.28	0.00353728	0.00703073	Control	34.4608	38.127	34.3154	Treat	43.8491	47.1754	46.1403
FBgn0035028	Start1	32.77	26.51	-1.24	0.00385242	0.00749561	Control	34.2852	32.9856	31.0359	Treat	25.4799	27.1747	26.876
FBgn0035044	CG3663	51.23	32.58	-1.57	0.00125133	0.00339102	Control	49.5937	54.1601	49.9312	Treat	29.5281	34.4563	33.769
FBgn0035046	CG3683	145.24	113.44	-1.28	0.000656096	0.0023462	Control	146.787	143.986	144.934	Treat	108.201	114.169	117.96
FBgn0035091	CG3829	183.45	426.84	2.33	0.00175955	0.00414726	Control	166.071	197.576	186.701	Treat	498.831	352.592	429.09
FBgn0035109	CG13876	14.56	8.47	-1.72	0.00372984	0.00732648	Control	15.3475	15.0935	13.2424	Treat	8.95091	7.20626	9.25681
FBgn0035112	CG13877	44.29	6.44	-6.88	0.000784067	0.00256431	Control	49.7183	41.0385	42.0999	Treat	8.13173	3.92116	7.25377
FBgn0035140	CG17180	15.11	24.35	1.61	0.000513399	0.00205473	Control	16.4532	14.1115	14.7541	Treat	23.8708	24.2519	24.9174
FBgn0035142	hipk	26.39	16.12	-1.64	0.00131634	0.00348024	Control	26.4047	27.546	25.2252	Treat	14.3313	17.0216	16.9949
FBgn0035165	CG13887	376.03	794.83	2.11	0.000460269	0.00196146	Control	354.458	399.127	374.497	Treat	871.787	705.267	807.449
FBgn0035195	Sac1	63.06	36.55	-1.73	0.000152698	0.00111908	Control	62.2448	64.0129	62.9285	Treat	33.8082	37.5796	38.2543
FBgn0035233	Pex10	40.13	27.04	-1.48	0.00201814	0.00458989	Control	40.6653	41.3145	38.4231	Treat	25.5053	25.7548	29.8712
FBgn0035237	CG13917	15.44	5.13	-3.01	0.000889662	0.00277044	Control	16.3185	14.9659	15.0229	Treat	3.89882	6.03499	5.45486
FBgn0035252	CG7970	275.52	146.81	-1.88	0.000264597	0.00145939	Control	300.275	260.52	265.778	Treat	140.742	154.156	145.534
FBgn0035283	CG12024	69.97	26.96	-2.6	0.000679054	0.00240191	Control	78.9046	66.2564	64.7404	Treat	31.3203	25.2751	24.28
FBgn0035285	CG12025	99.61	37.25	-2.67	8.14782e-05	0.000822151	Control	98.307	100.61	99.9179	Treat	32.8918	39.2478	39.6186
FBgn0035338	CG13800	6.89	1.8	-3.83	0.000268748	0.00147189	Control	8.10888	5.89876	6.66566	Treat	1.66548	1.91268	1.83249
FBgn0035356	CG16986	27.92	16.79	-1.66	0.00111102	0.00314844	Control	26.617	26.7699	30.376	Treat	18.1309	16.6003	15.653
FBgn0035357	MEP-1	17.09	9.86	-1.73	1.83724e-05	0.000455328	Control	17.2661	17.3619	16.6393	Treat	9.50065	9.96631	10.1219
FBgn0035383	CG2107	91.54	68.08	-1.34	0.00528011	0.00951052	Control	91.3826	94.1624	89.0743	Treat	61.237	72.0034	70.9982
FBgn0035388	CG2162	30.01	23.41	-1.28	0.00220988	0.0049061	Control	31.1418	28.2139	30.6714	Treat	22.5997	23.8972	23.7415
FBgn0035392	CG1271	18.81	8.71	-2.16	0.000100961	0.00090633	Control	20.4513	17.4929	18.4951	Treat	8.43865	8.92538	8.76508
FBgn0035423	CG17737	874.68	545.82	-1.6	0.000116462	0.000980138	Control	839.458	918.263	866.31	Treat	528.24	548.622	560.583
FBgn0035438	PHGPx	2181.7	2872.73	1.32	0.0016648	0.00400557	Control	2232.62	2214.32	2098.15	Treat	2989.26	2701.69	2927.24
FBgn0035439	CG14961	11.74	4.23	-2.78	0.000285522	0.00154	Control	13.1011	11.9601	10.1717	Treat	3.92043	4.39574	4.38037
FBgn0035444	CG12012	116.69	162.68	1.39	0.000497729	0.00202673	Control	115	117.16	117.907	Treat	171.86	154.291	161.881
FBgn0035471	Sc2	111.4	72.97	-1.53	0.000526425	0.00208699	Control	114.079	108.754	111.369	Treat	69.104	78.7038	71.1112
FBgn0035496	CG14990	456.9	302.88	-1.51	0.00101038	0.00299814	Control	480.713	442.578	447.4	Treat	285.345	326.812	296.469
FBgn0035515	CG14997	198.54	167.52	-1.19	0.00156944	0.00384463	Control	201.085	199.394	195.14	Treat	168.489	161.202	172.859
FBgn0035517	CG1265	8.49	65.27	7.69	0.00014319	0.00109424	Control	9.55501	8.75505	7.16617	Treat	56.3866	58.4644	80.9606
FBgn0035519	CG1309	52.51	40.47	-1.3	0.00322885	0.0065296	Control	51.0759	52.302	54.1657	Treat	39.5817	43.4935	38.3367
FBgn0035526	CG1316	54.02	32.8	-1.65	8.21457e-05	0.000824624	Control	54.9589	54.4127	52.6866	Treat	31.0555	34.103	33.2455
FBgn0035529	CG1319	33.03	47.1	1.43	0.00091461	0.0028235	Control	30.9119	34.9388	33.2481	Treat	45.7258	46.7356	48.8253
FBgn0035542	DOR	269.61	332.58	1.23	0.00211656	0.00474736	Control	282.2	263.75	262.865	Treat	343.676	322.13	331.942
FBgn0035631	Txl	108.23	166.14	1.54	0.00141065	0.00362646	Control	101.265	114.792	108.63	Treat	179.813	158.252	160.346
FBgn0035665	Jon65Aiii	215	0.42	-511.9	3.18614e-06	0.000272351	Control	242.693	237.105	165.214	Treat	0.520213	0.267919	0.461117
FBgn0035711	CG8519	5.58	0.3	-18.6	3.84551e-05	0.000592748	Control	5.02898	5.09549	6.63043	Treat	0.230159	0.355652	0.306575
FBgn0035714	CG8549	39.87	53.01	1.33	0.00239401	0.00519368	Control	39.4399	37.8533	42.3258	Treat	53.7176	50.367	54.9406
FBgn0035734	CG14823	45.21	22	-2.06	0.0025538	0.00543822	Control	49.8995	45.608	40.1203	Treat	18.7436	25.4061	21.856
FBgn0035802	CG33275	25.05	5.3	-4.73	2.27652e-05	0.000507988	Control	25.2884	24.2368	25.6164	Treat	5.91588	5.36364	4.60795
FBgn0035806	PGRP-SD	312.83	84.5	-3.7	1.73471e-05	0.000442747	Control	294.369	346.474	297.658	Treat	86.4187	83.1111	83.9704
FBgn0035811	CG12262	1564.19	3274.84	2.09	3.21438e-05	0.000555405	Control	1644.9	1506.56	1541.11	Treat	3305.71	3392.43	3126.37
FBgn0035945	CG5026	35.62	24.82	-1.44	0.00107247	0.00309574	Control	34.3142	35.3084	37.226	Treat	23.1777	25.1034	26.1755
FBgn0035964	Dhpr	139.51	79.46	-1.76	0.000218405	0.00134617	Control	143.341	134.785	140.392	Treat	78.6623	74.3028	85.4279
FBgn0035975	PGRP-LA	0.98	6.82	6.96	0.00156649	0.00384417	Control	0.993096	1.49221	0.456079	Treat	7.7944	5.46858	7.19992
FBgn0035976	PGRP-LC	25.94	41.8	1.61	0.00490615	0.00899039	Control	22.8948	29.7662	25.1573	Treat	45.0279	39.7205	40.6399
FBgn0035980	CG4447	16.99	11.56	-1.47	0.000578363	0.00218213	Control	17.4628	16.7157	16.7989	Treat	12.0262	10.73	11.9363
FBgn0036024	CG18180	52.24	0.49	-106.61	1.48225e-06	0.000246213	Control	51.2554	50.7525	54.7005	Treat	0.500891	0.687916	0.295995
FBgn0036099	CG11811	57.95	36.6	-1.58	6.43976e-05	0.000731026	Control	56.1946	60.6441	57.0189	Treat	35.7265	37.1939	36.8724
FBgn0036110	Cpr67Fb	8.57	1.16	-7.39	0.00128114	0.00343954	Control	10.7802	6.02393	8.90106	Treat	0.913027	0.940452	1.61835
FBgn0036199	Bmcp	24.12	10.85	-2.22	2.48927e-05	0.000517054	Control	23.3282	25.4846	23.5342	Treat	11.3017	10.7773	10.4583
FBgn0036213	RpL10Ab	3999.34	4582	1.15	0.00140971	0.00362642	Control	3896.68	4130.72	3970.61	Treat	4600.58	4567.2	4578.22
FBgn0036264	CG11529	2.95	18.04	6.12	0.00053026	0.00209564	Control	2.13803	3.02746	3.698	Treat	15.1298	17.2064	21.7874
FBgn0036286	CG10616	51.58	38.77	-1.33	1.59862e-05	0.000433515	Control	52.5625	50.7218	51.462	Treat	38.6195	38.5288	39.1645
FBgn0036300	CG10688	236.61	168.14	-1.41	0.00375112	0.00736086	Control	228.386	240.059	241.385	Treat	152.923	167.091	184.414
FBgn0036318	Wbp2	95.99	63.26	-1.52	0.00386752	0.00751751	Control	103.588	96.1925	88.2004	Treat	69.9662	59.9422	59.8752
FBgn0036336	ste14	11.32	21.52	1.9	0.00166773	0.00400854	Control	10.9042	12.0019	11.0447	Treat	18.2932	23.2256	23.028
FBgn0036340	SRm160	12.21	5.88	-2.08	4.60505e-05	0.000620094	Control	12.0071	12.5675	12.0611	Treat	5.52305	6.28086	5.84411
FBgn0036341	Syx13	84.66	207.79	2.45	0.00125253	0.00339191	Control	71.0176	102.29	80.6603	Treat	222.192	201.246	199.935
FBgn0036364	CG14109	1.2	16.23	13.52	0.000573757	0.00217526	Control	0.697034	1.36854	1.54112	Treat	21.2655	11.6313	15.7847
FBgn0036373	CG10741	27.84	15.56	-1.79	0.00225836	0.00498243	Control	30.2722	26.1782	27.0807	Treat	16.4141	13.3899	16.8643
FBgn0036376	Liprin-beta	28.44	18.87	-1.51	0.000108593	0.000940259	Control	28.4868	29.6817	27.1563	Treat	18.6517	19.1304	18.8247
FBgn0036402	CG6650	43.67	30.37	-1.44	5.79951e-05	0.000686275	Control	44.0768	43.4619	43.4772	Treat	29.233	31.284	30.5927
FBgn0036410	CG8100	691.02	431.99	-1.6	0.00160214	0.00390533	Control	678.641	715.452	678.967	Treat	484.845	402.524	408.599
FBgn0036512	CG16979	28.87	23.29	-1.24	0.00415675	0.00792971	Control	28.8238	29.785	27.9914	Treat	21.8234	23.9145	24.1187
FBgn0036529	pgant8	37.96	13.47	-2.82	0.00149803	0.00374987	Control	37.2295	37.3204	39.3424	Treat	16.9642	10.5144	12.9379
FBgn0036549	CG10516	15.59	10.38	-1.5	0.000851596	0.00268617	Control	15.7547	14.4897	16.5116	Treat	10.8276	9.97888	10.3328
FBgn0036551	CG17029	15.17	4.66	-3.26	0.00519065	0.00937535	Control	19.5323	12.4431	13.5432	Treat	5.53082	3.22328	5.22514
FBgn0036566	ClC-c	32.36	52.69	1.63	0.00197946	0.00452563	Control	31.5114	33.2601	32.322	Treat	53.2178	46.5817	58.285
FBgn0036571	CG12272	60.59	42.67	-1.42	0.000414016	0.00186002	Control	61.2487	62.8263	57.6829	Treat	41.0259	43.0868	43.8954
FBgn0036620	CG4842	49.63	0.59	-84.12	4.61338e-06	0.000316209	Control	47.2949	49.9821	51.6163	Treat	0.876959	0.328473	0.565341
FBgn0036661	CG9705	84.55	49.86	-1.7	6.49307e-05	0.00073494	Control	86.685	83.5184	83.4324	Treat	51.7177	47.1792	50.6894
FBgn0036666	TSG101	105.39	85.56	-1.23	0.00309235	0.00632563	Control	105.171	110.351	100.658	Treat	88.8219	84.1011	83.7634
FBgn0036732	Oatp74D	82.41	35.45	-2.32	0.00097934	0.00293786	Control	83.7855	84.6264	78.8219	Treat	29.7449	41.5843	35.0341
FBgn0036741	CG7510	19.52	10.53	-1.85	0.000313645	0.00160312	Control	19.2131	21.1012	18.24	Treat	10.9439	9.89719	10.7618
FBgn0036762	CG7430	161.18	94.13	-1.71	0.000103436	0.000917991	Control	157.137	169.99	156.422	Treat	90.0586	95.6665	96.6665
FBgn0036765	CG7408	10.47	1.43	-7.32	3.66837e-06	0.000280882	Control	11.2787	10.0943	10.0421	Treat	1.46135	1.52061	1.30865
FBgn0036782	CG7320	416.53	174.03	-2.39	0.000203715	0.00131597	Control	413.541	427.095	408.943	Treat	153.089	192.211	176.791
FBgn0036820	CG6852	330.25	242.54	-1.36	0.000434185	0.00190078	Control	344.454	321.552	324.738	Treat	250.19	234.091	243.354
FBgn0036831	CG6839	6.03	0.07	-86.14	0.00122788	0.00334909	Control	9.10319	5.26778	3.70806	Treat	0	0.107106	0.0921737
FBgn0036846	MESR6	63.53	121.78	1.92	0.000940102	0.00286134	Control	61.402	65.7982	63.3994	Treat	136.502	106.817	122.026
FBgn0036909	CG15881	25.07	18.76	-1.34	0.00365994	0.00722552	Control	23.9241	24.8716	26.4121	Treat	19.2316	19.678	17.3846
FBgn0036919	Grasp65	141.7	86.87	-1.63	0.00426201	0.00808705	Control	136.952	147.737	140.409	Treat	73.341	92.1765	95.1017
FBgn0036921	RhoGDI	295.72	204.02	-1.45	0.00388561	0.0075489	Control	270.964	310.687	305.522	Treat	222.527	194.067	195.458
FBgn0036928	Tom20	58.05	28.34	-2.05	0.000474497	0.00198849	Control	58.1028	62.1032	53.9308	Treat	25.8658	27.8524	31.3159
FBgn0036953	CG17145	5.06	0.04	-126.5	0.000231478	0.00138011	Control	6.72397	4.56871	3.87366	Treat	0.0655845	0.0675546	0
FBgn0036967	CG6597	27.77	19.91	-1.39	2.93323e-05	0.000534545	Control	28.5086	27.0588	27.749	Treat	19.9982	19.7543	19.9911
FBgn0036980	RhoBTB	42.36	24.72	-1.71	0.000127363	0.00102275	Control	45.3652	41.24	40.4849	Treat	24.2511	24.8999	25.0004
FBgn0036999	isoQC	21.97	14.59	-1.51	0.00490319	0.00898918	Control	22.4289	22.1998	21.2839	Treat	12.5509	15.5648	15.6587
FBgn0037020	Pex14	34.04	27.49	-1.24	0.00309426	0.00632623	Control	34.8782	33.0161	34.239	Treat	27.1001	26.3059	29.0641
FBgn0037057	CG10512	263.74	133.9	-1.97	0.00200465	0.00456986	Control	248.597	268.384	274.252	Treat	115.301	157.398	129.014
FBgn0037090	Est-Q	16.9	2.27	-7.44	0.000108953	0.000941283	Control	14.4486	15.5518	20.7069	Treat	2.22828	2.51733	2.07084
FBgn0037092	M6	10.2	4.3	-2.37	0.000470603	0.00198511	Control	9.1603	10.3958	11.0403	Treat	3.7895	4.40527	4.69237
FBgn0037094	CG7611	93.74	129.11	1.38	0.00378715	0.00739811	Control	92.5804	91.8912	96.7532	Treat	142.117	124.493	120.732
FBgn0037108	CG11306	110.41	82.85	-1.33	0.00237531	0.00517899	Control	113.76	114.908	102.548	Treat	79.8741	82.9421	85.7447
FBgn0037110	ORMDL	91.31	119.37	1.31	0.000406449	0.00184202	Control	95.7761	88.8039	89.3446	Treat	120.085	118.22	119.798
FBgn0037146	CG7470	847.06	562.61	-1.51	0.00011338	0.000958331	Control	867.413	864.887	808.88	Treat	578.755	558.04	551.02
FBgn0037185	CG11367	9.09	3.2	-2.84	0.000829627	0.00264034	Control	10.5511	7.8497	8.86018	Treat	2.82117	3.66069	3.11791
FBgn0037207	Mes2	48.37	38.94	-1.24	0.00481973	0.00886949	Control	46.941	47.6306	50.5427	Treat	41.3442	38.1697	37.3163
FBgn0037213	CG12581	18.43	1.99	-9.26	4.01665e-05	0.000600958	Control	16.9777	21.0175	17.3011	Treat	2.33264	2.02019	1.61543
FBgn0037215	CG12582	85.02	45.18	-1.88	0.000139309	0.00108576	Control	85.7471	84.9007	84.4043	Treat	41.5394	48.3806	45.6177
FBgn0037228	CG1092	173.66	35.32	-4.92	2.70666e-05	0.000525846	Control	164.319	171.455	185.221	Treat	32.1019	33.9116	39.9452
FBgn0037239	CG11739	353.13	214.65	-1.65	5.19674e-05	0.000646283	Control	346.71	361.565	351.109	Treat	204.964	222.546	216.447
FBgn0037265	CG12001	22.16	14.59	-1.52	3.89687e-06	0.000281801	Control	22.38	21.7768	22.3083	Treat	14.6327	14.7656	14.3612
FBgn0037293	CG12007	29.83	35.75	1.2	0.0050127	0.00912994	Control	29.0415	30.1114	30.339	Treat	35.6987	33.9704	37.5924
FBgn0037356	CG12170	14.43	19.85	1.38	0.00122992	0.00334926	Control	13.9389	14.5956	14.7691	Treat	19.7835	18.6961	21.0698
FBgn0037433	CG17919	17.33	1.09	-15.9	0.00170441	0.00406085	Control	14.6335	20.381	16.9872	Treat	1.7277	0.104682	1.44132
FBgn0037515	Sp7	251.81	453.07	1.8	0.00470855	0.00871416	Control	239.986	267.293	248.153	Treat	538.251	387.296	433.677
FBgn0037536	CG2698	27.69	22.45	-1.23	0.00220195	0.0048977	Control	27.923	28.4832	26.6689	Treat	23.3505	21.5728	22.4351
FBgn0037548	CG7900	33.13	12.49	-2.65	0.000154479	0.00111918	Control	33.8988	33.9256	31.5532	Treat	10.8658	13.488	13.1205
FBgn0037552	CG7800	66.69	48.23	-1.38	0.00127082	0.00342258	Control	62.1247	69.4849	68.4726	Treat	46.4578	49.4394	48.8065
FBgn0037573	eIF4AIII	40.97	26.24	-1.56	0.000219823	0.00135183	Control	38.5867	43.1302	41.2058	Treat	26.4047	25.5952	26.7326
FBgn0037580	DppIII	85.93	109.86	1.28	0.000243823	0.00139201	Control	84.9183	87.6381	85.2412	Treat	113.65	108.019	107.904
FBgn0037607	CG8036	623.48	281.67	-2.21	0.00255118	0.00543822	Control	584.534	665.183	620.708	Treat	225.455	333.749	285.817
FBgn0037612	CG8112	123.4	237.4	1.92	3.26173e-05	0.000561104	Control	125.046	116.358	128.806	Treat	235.954	234.158	242.084
FBgn0037632	Tcp-1eta	34.43	19.68	-1.75	0.00131337	0.0034771	Control	33.696	37.9224	31.6823	Treat	18.1962	19.5562	21.293
FBgn0037646	CAHbeta	27.01	15.15	-1.78	0.00461042	0.00858136	Control	23.9258	30.3101	26.7928	Treat	13.424	17.3356	14.6817
FBgn0037671	VhaM8.9	155.16	124.48	-1.25	2.37258e-05	0.000514718	Control	152.271	156.601	156.615	Treat	124.21	123.998	125.233
FBgn0037683	CG18473	50.13	296.18	5.91	3.37389e-05	0.000570208	Control	56.169	45.5303	48.6763	Treat	264.025	326.024	298.493
FBgn0037687	CG8132	85.11	60.93	-1.4	4.92609e-05	0.000639062	Control	83.2856	84.3587	87.6778	Treat	60.6559	60.1216	62.0005
FBgn0037700	CG8149	29.82	18.7	-1.59	0.000849283	0.00268104	Control	28.4142	30.0596	30.9843	Treat	20.1149	17.1709	18.8119
FBgn0037702	CG8176	38.9	19.45	-2	0.00110498	0.00314131	Control	40.0501	39.4509	37.211	Treat	22.3336	19.1621	16.8581
FBgn0037723	SpdS	305.65	130.44	-2.34	0.00148968	0.00374018	Control	278.193	331.45	307.313	Treat	106.46	146.982	137.883
FBgn0037744	CG8417	158.13	117.12	-1.35	0.000367096	0.00175032	Control	157.237	157.941	159.226	Treat	110.979	120.835	119.543
FBgn0037756	CG8507	200.91	170.13	-1.18	0.000494066	0.00202293	Control	195.526	202.681	204.528	Treat	171.662	167.314	171.423
FBgn0037788	CG3940	10.68	2.89	-3.7	0.00208042	0.00469055	Control	8.04438	12.5913	11.4033	Treat	3.63723	2.49766	2.53636
FBgn0037817	Cyp12e1	155.79	15.27	-10.2	2.82702e-06	0.000269256	Control	163.36	150.108	153.913	Treat	16.05	13.5648	16.1974
FBgn0037856	CG4674	2.64	7.73	2.93	0.00149329	0.00374174	Control	2.83129	2.61477	2.4762	Treat	9.63494	6.42045	7.14661
FBgn0037874	Tctp	1434.94	2300.63	1.6	0.000213281	0.001339	Control	1430.75	1469.7	1404.38	Treat	2219.36	2221.55	2460.97
FBgn0037885	CG17721	46.13	23.73	-1.94	0.000153027	0.00111908	Control	48.9348	46.6387	42.8306	Treat	25.0044	23.3314	22.8607
FBgn0037930	CG14715	529.14	378.61	-1.4	0.000273636	0.00149239	Control	509.048	537.363	540.998	Treat	372.083	393.905	369.847
FBgn0037933	Ho	90.11	177.2	1.97	0.000391479	0.00180638	Control	92.3543	84.8236	93.154	Treat	194.599	161.711	175.299
FBgn0037950	HisCl1	20.96	0.41	-51.12	2.07516e-05	0.000486797	Control	17.5196	23.5405	21.8318	Treat	0.481467	0.193302	0.569116
FBgn0038009	CG17738	58.71	20.63	-2.85	0.00202632	0.00460313	Control	51.9162	68.4329	55.7912	Treat	25.3168	20.0594	16.5188
FBgn0038038	CG5167	323.95	230.15	-1.41	0.00347111	0.00692271	Control	320.513	334.089	317.253	Treat	207.008	247.541	235.909
FBgn0038039	CG5196	21.71	49.56	2.28	0.0053992	0.0096945	Control	22.5424	22.2558	20.3448	Treat	42.8144	41.4572	64.4184
FBgn0038049	CG5844	23	32.15	1.4	0.00104272	0.00304776	Control	24.5849	22.0428	22.3683	Treat	31.9631	31.1436	33.3333
FBgn0038053	CG18549	198.24	82.74	-2.4	8.9545e-06	0.000385339	Control	198.936	203.395	192.388	Treat	82.4274	86.6327	79.1645
FBgn0038065	Snx3	181.75	238.94	1.31	0.00339453	0.00680474	Control	177.514	191.122	176.61	Treat	231.204	229.379	256.238
FBgn0038080	CG12279	87.29	54.14	-1.61	0.000182877	0.00123339	Control	87.6752	87.4332	86.7634	Treat	50.4008	56.73	55.2901
FBgn0038082	CG5724	1.09	14.26	13.08	0.000143005	0.00109424	Control	0.949387	1.32548	1.00595	Treat	10.7144	15.1596	16.908
FBgn0038145	Droj2	119.97	86.43	-1.39	0.00134085	0.00351345	Control	115.931	128.646	115.319	Treat	89.9084	84.1419	85.2366
FBgn0038194	Cyp6d5	476.21	202.13	-2.36	0.00298008	0.006154	Control	493.963	498.043	436.621	Treat	252.488	162.54	191.36
FBgn0038250	CG3505	250.1	335.17	1.34	0.000732165	0.00249727	Control	248.597	262.477	239.226	Treat	329.508	329.889	346.12
FBgn0038291	CG3984	358.96	131.8	-2.72	0.00120654	0.00332032	Control	329.504	383.241	364.137	Treat	103.363	143.208	148.837
FBgn0038302	CG4210	76.06	42.86	-1.77	2.29234e-05	0.000508613	Control	73.3314	78.1823	76.6794	Treat	41.9138	44.2991	42.3618
FBgn0038313	CG4338	18.74	13.67	-1.37	0.00162866	0.00394537	Control	17.9924	19.3564	18.8779	Treat	13.1329	13.2072	14.6719
FBgn0038320	Sra-1	23.98	14.35	-1.67	2.68462e-05	0.000524171	Control	23.5837	24.3081	24.0513	Treat	14.0227	14.0227	14.9918
FBgn0038429	CG14882	14.03	3.66	-3.83	0.00136591	0.00354883	Control	13.0007	17.4201	11.6825	Treat	2.81039	4.08949	4.073
FBgn0038453	CG10326	29.86	16.15	-1.85	0.00269208	0.00567509	Control	31.8524	27.2011	30.528	Treat	18.6922	15.5874	14.1565
FBgn0038465	Irc	490.34	633.25	1.29	0.000308372	0.00159155	Control	477.463	484.974	508.586	Treat	639.699	619.418	640.641
FBgn0038516	CG5840	217.04	1610.93	7.42	0.000221442	0.00135538	Control	207.105	223.356	220.659	Treat	1968.7	1171.57	1692.53
FBgn0038647	CG14302	147.1	0	-147	2.74694e-07	0.000110138	Control	169.43	135.068	136.788	Treat	0	0	0
FBgn0038681	Cyp12a4	96.2	14.5	-6.63	0.000163114	0.00114768	Control	115.264	80.1255	93.2092	Treat	16.6967	12.2729	14.5228
FBgn0038716	CG7342	309.46	130.62	-2.37	3.36682e-06	0.000272351	Control	308.437	312.629	307.325	Treat	130.676	135.814	125.36
FBgn0038718	CG17752	45.72	9.85	-4.64	0.00148948	0.00374018	Control	60.74	31.917	44.4908	Treat	10.2219	10.1316	9.19797
FBgn0038796	CG10881	6.39	0.87	-7.34	0.000679695	0.002402	Control	7.58602	5.35289	6.24211	Treat	1.28684	0.7797	0.536784
FBgn0038858	CG5793	389.54	151.66	-2.57	0.00165567	0.00399592	Control	374.509	386.353	407.755	Treat	131.879	191.574	131.517
FBgn0038897	CG5849	40.29	14.26	-2.83	1.48999e-05	0.000431304	Control	38.5194	43.0285	39.3369	Treat	14.2343	13.6964	14.8429
FBgn0038972	CG7054	20.47	7.47	-2.74	9.40111e-05	0.000882484	Control	19.8505	20.1693	21.3896	Treat	6.73948	8.34788	7.33503
FBgn0038973	Pebp1	41.75	0.93	-44.89	2.54467e-05	0.000517902	Control	52.7263	38.2893	34.2477	Treat	0.79146	0.815233	1.16919
FBgn0039026	CG7029	19.25	13.12	-1.47	0.000734131	0.00250016	Control	19.0594	19.1623	19.5416	Treat	12.7386	14.1948	12.4159
FBgn0039031	CG17244	1916.41	2207.82	1.15	0.00331607	0.006668	Control	1915.16	1965.65	1868.42	Treat	2177.15	2162.43	2283.89
FBgn0039049	CG6726	286.4	106.09	-2.7	0.000163854	0.00114874	Control	323.262	257.12	278.815	Treat	103.859	111.712	102.698
FBgn0039050	CG17110	50.61	14.56	-3.48	0.000136259	0.00107276	Control	52.8729	45.9184	53.0271	Treat	13.4244	16.794	13.4709
FBgn0039051	CG17109	27.3	5.79	-4.72	3.12025e-06	0.000272351	Control	27.4474	26.4251	28.0186	Treat	5.41775	6.23064	5.73501
FBgn0039061	Ir	34.65	18.73	-1.85	0.00399383	0.00769409	Control	33.8354	40.1758	29.9277	Treat	16.7587	19.1736	20.2522
FBgn0039068	CG13827	14.21	6.85	-2.07	0.000236892	0.00138474	Control	14.6824	13.1826	14.7625	Treat	6.7086	6.38583	7.46608
FBgn0039102	SPE	197.78	79	-2.5	0.00156171	0.00384059	Control	195.302	193.609	204.425	Treat	61.1823	86.6694	89.1432
FBgn0039132	AP-1sigma	74.57	48.57	-1.54	0.000652497	0.00233976	Control	76.3279	76.8359	70.5495	Treat	48.3855	45.7007	51.6326
FBgn0039152	Rootletin	38.07	169.79	4.46	0.000107719	0.000935224	Control	39.5036	41.7274	32.9725	Treat	149.597	189.166	170.6
FBgn0039187	CG6454	19.91	13.63	-1.46	0.000186755	0.0012509	Control	19.3926	20.2758	20.0663	Treat	13.8945	14.0486	12.9508
FBgn0039213	atl	243.88	154.65	-1.58	0.00183326	0.00429189	Control	244.093	237.247	250.292	Treat	136.543	162.316	165.083
FBgn0039234	nct	62.7	76.64	1.22	0.000620618	0.00227671	Control	61.9129	62.8843	63.3114	Treat	79.5217	74.4762	75.9309
FBgn0039238	CG7016	94.32	131.13	1.39	0.00392162	0.00759243	Control	95.3225	93.3121	94.3197	Treat	137.523	117.333	138.535
FBgn0039241	CG11089	3525.83	7133.08	2.02	0.000247759	0.0014021	Control	3357.33	3677.48	3542.67	Treat	7869.46	6748.02	6781.77
FBgn0039265	CG11790	107.27	72.46	-1.48	0.00321325	0.00651492	Control	103.574	111.493	106.75	Treat	64.4606	74.3437	78.5673
FBgn0039313	CG11892	129.74	36.98	-3.51	0.00517393	0.00934946	Control	178.141	90.2114	120.866	Treat	34.8313	31.8402	44.2609
FBgn0039356	CG5039	15.78	9.65	-1.64	0.00161741	0.00393765	Control	15.0742	16.7893	15.4621	Treat	10.7171	8.83124	9.3994
FBgn0039358	CG5028	36.63	17.35	-2.11	3.42223e-05	0.000571102	Control	37.023	38.1752	34.7001	Treat	18.0623	16.6525	17.3241
FBgn0039537	CG5590	652.51	376.94	-1.73	0.000319797	0.00162605	Control	649.669	665.939	641.922	Treat	343.171	398.746	388.892
FBgn0039538	CG12883	15.83	37.32	2.36	0.00184859	0.0043097	Control	13.1156	17.9065	16.4692	Treat	33.1774	36.1934	42.576
FBgn0039593	CG9989	409.74	991.29	2.42	0.00276907	0.00579176	Control	373.152	434.067	421.999	Treat	1238.51	817.241	918.108
FBgn0039609	CG14529	12.51	2.28	-5.49	0.000238535	0.00138474	Control	13.1417	12.3608	12.0377	Treat	1.82052	1.96896	3.03935
FBgn0039611	CG14528	234.26	72.87	-3.21	0.000203372	0.00131597	Control	228.923	228.86	245.007	Treat	60.8539	76.4561	81.3084
FBgn0039613	CG14527	21.29	4.31	-4.94	0.000152755	0.00111908	Control	17.9439	24.8714	21.0578	Treat	3.80988	4.52562	4.60293
FBgn0039635	CG11876	206.94	129.98	-1.59	0.000624435	0.00227671	Control	204.771	216.034	200.015	Treat	120.038	131.131	138.771
FBgn0039637	CG11880	33.13	74.22	2.24	5.48443e-05	0.000665114	Control	33.1352	34.246	32.0092	Treat	79.7039	69.4933	73.4628
FBgn0039640	CG14516	8.38	1.08	-7.76	0.00023936	0.00138474	Control	7.64148	8.24352	9.2632	Treat	1.12497	1.44255	0.670022
FBgn0039674	CG1907	345.38	101.64	-3.4	0.000276711	0.00149869	Control	344.827	347.009	344.31	Treat	81.9263	109.285	113.695
FBgn0039678	Obp99a	2218.28	199.18	-11.14	1.51338e-05	0.000431304	Control	1953.56	2279.03	2422.26	Treat	196.024	175.864	225.666
FBgn0039686	CG15506	1.67	17.82	10.67	8.77811e-05	0.00084884	Control	2.30645	1.27777	1.4169	Treat	16.4995	17.8432	19.1028
FBgn0039698	CG7789	49	33.16	-1.48	0.000260426	0.00145468	Control	48.5195	49.9961	48.4889	Treat	33.5195	31.2692	34.702
FBgn0039713	RpS8	4189.64	5516.01	1.32	0.000236021	0.00138474	Control	4262.29	4160.1	4146.54	Treat	5541.04	5312.48	5694.51
FBgn0039743	CG7946	21.75	14.16	-1.54	0.00033019	0.00165307	Control	22.4387	20.2587	22.5656	Treat	14.4435	14.1929	13.8575
FBgn0039802	dj-1beta	126.78	79.84	-1.59	0.000214681	0.00134127	Control	121.653	134.542	124.144	Treat	81.7443	80.8685	76.9044
FBgn0039827	CG1544	88.17	44.57	-1.98	0.00283683	0.00589131	Control	84.7988	93.7896	85.9109	Treat	36.1041	50.1595	47.4465
FBgn0039835	mRpL32	18.63	7.89	-2.36	0.00157709	0.00385631	Control	16.079	21.3508	18.4539	Treat	7.92559	6.82335	8.91231
FBgn0039856	CG1774	53.86	19.15	-2.81	0.00343268	0.00686711	Control	54.8748	57.9241	48.7869	Treat	14.0171	24.9006	18.5183
FBgn0039863	CG1815	17.85	10.84	-1.65	0.00053979	0.00210527	Control	18.7685	17.7287	17.0432	Treat	11.5806	10.8982	10.0465
FBgn0039875	sip3	124.07	77.77	-1.6	0.000141845	0.00108867	Control	123.572	127.892	120.755	Treat	74.6814	76.5392	82.0992
FBgn0039881	CG1971	12.09	2.9	-4.17	0.000187227	0.00125192	Control	13.0796	11.694	11.4919	Treat	3.57779	2.57174	2.54953
FBgn0039915	CG1732	141.61	7.46	-18.98	1.98888e-07	0.000110138	Control	144.504	133.567	146.771	Treat	7.37545	7.15023	7.86534
FBgn0040005	CG17883	57.09	43.06	-1.33	0.00411094	0.00786153	Control	53.6041	62.2328	55.4223	Treat	44.1124	43.0272	42.0534
FBgn0040010	CG17493	43.84	34.49	-1.27	0.00119929	0.00330924	Control	42.2531	43.9619	45.2967	Treat	35.9247	33.4867	34.0682
FBgn0040056	CG17698	31.55	10.91	-2.89	4.68132e-06	0.000316209	Control	32.805	29.7174	32.1278	Treat	11.042	10.7659	10.9157
FBgn0040060	yip7	138.87	0.29	-478.86	3.82171e-06	0.000281581	Control	147.556	161.697	107.359	Treat	0.332502	0.171245	0.368415
FBgn0040064	yip2	899.02	1348.48	1.5	4.26322e-05	0.000609519	Control	869.845	900.326	926.883	Treat	1338.82	1330.68	1375.93
FBgn0040068	vav	14.52	8.38	-1.73	0.000263497	0.00145867	Control	15.0652	14.8942	13.5946	Treat	7.86738	8.7079	8.5726
FBgn0040230	dbo	12.49	6.87	-1.82	4.17607e-05	0.000609204	Control	12.3599	12.8321	12.2641	Treat	6.63727	7.26049	6.71717
FBgn0040273	Spt5	25.28	18.95	-1.33	0.00122538	0.00334857	Control	25.037	25.8559	24.9424	Treat	18.0558	18.5981	20.2063
FBgn0040297	Nhe2	34.28	16.15	-2.12	0.000238345	0.00138474	Control	32.5732	35.8434	34.4228	Treat	17.7647	14.7124	15.987
FBgn0040323	GNBP1	38.24	24.87	-1.54	0.00189346	0.00437513	Control	38.9703	37.8857	37.8659	Treat	22.0251	26.0688	26.5228
FBgn0040324	Ephrin	27.68	15.13	-1.83	0.001229	0.00334909	Control	25.9292	28.8325	28.2749	Treat	16.3445	15.8752	13.1583
FBgn0040336	Seipin	17.81	9.52	-1.87	0.00141279	0.00362956	Control	17.8609	17.8368	17.7389	Treat	8.3076	9.24302	11.0184
FBgn0040383	CG5254	142.07	52.32	-2.72	0.000474903	0.00198849	Control	161.153	125.743	139.323	Treat	59.0602	49.355	48.5417
FBgn0040395	Unc-76	63.75	40.03	-1.59	0.000657689	0.00234975	Control	67.8888	62.9457	60.4057	Treat	37.6501	40.0199	42.4096
FBgn0040398	CG14629	2345.64	4645.57	1.98	0.000136832	0.00107511	Control	2376.82	2338.78	2321.33	Treat	4956.26	4234.49	4745.95
FBgn0040532	CG8369	2264.45	17616.3	7.78	0.000161477	0.00114649	Control	2210.32	2317.11	2265.92	Treat	21785.3	13152.4	17911.2
FBgn0040551	CG11686	217.56	399.24	1.84	0.000405124	0.00183955	Control	199.121	227.684	225.885	Treat	423.537	374.966	399.207
FBgn0040636	CG13255	22	14.77	-1.49	0.00195922	0.00448462	Control	24.128	21.6809	20.1788	Treat	15.1029	14.899	14.2982
FBgn0040717	Nplp4	24.27	6.1	-3.98	0.000932948	0.00285467	Control	27.2661	22.5265	23.0269	Treat	4.33399	6.86796	7.09029
FBgn0040734	CG15065	1.48	305.9	206.69	0.0010953	0.00313116	Control	0	0	4.44201	Treat	231.488	231.59	454.627
FBgn0040735	CG16836	7.03	362.28	51.53	0.000205004	0.00131668	Control	8.66372	8.55374	3.86611	Treat	274.232	305.711	506.908
FBgn0040736	IM3	22.56	3630.79	160.94	0.000123628	0.00100669	Control	26.8486	28.8165	12.0298	Treat	2568.4	3044.9	5279.08
FBgn0040754	CG17059	140.82	107.43	-1.31	0.000696788	0.00243371	Control	144.316	140.317	137.821	Treat	105.28	104.105	112.895
FBgn0040773	CoVIIc	895.75	272.65	-3.29	5.64421e-06	0.000333949	Control	851.003	939.172	897.084	Treat	278.276	259.868	279.793
FBgn0040827	CG13315	792.58	1454.51	1.84	9.85024e-05	0.00089904	Control	821.061	821.678	735.012	Treat	1456.45	1422.81	1484.28
FBgn0040954	CG13779	291.68	594.65	2.04	0.00147291	0.00372038	Control	268.34	316.34	290.359	Treat	650.246	506.794	626.904
FBgn0040968	CG14933	63.76	127.17	1.99	0.00141739	0.00363761	Control	58.6957	67.8008	64.7917	Treat	118.016	116.328	147.159
FBgn0041111	lilli	18.53	9.29	-1.99	0.00168863	0.00404217	Control	19.3681	17.806	18.4019	Treat	8.46328	11.0637	8.34837
FBgn0041180	TepIV	315.07	161.89	-1.95	0.00162228	0.00394213	Control	338.976	318.524	287.718	Treat	138.823	172.39	174.466
FBgn0041234	Gr59f	6.89	1.18	-5.84	0.00456087	0.00852978	Control	6.0716	9.55392	5.04379	Treat	0.630213	1.18026	1.72671
FBgn0041579	AttC	365.66	52.99	-6.9	0.000243444	0.00139201	Control	340.908	434.308	321.778	Treat	41.9678	65.2733	51.7249
FBgn0041781	SCAR	29.1	21.33	-1.36	0.000300966	0.00157332	Control	28.3828	30.46	28.4478	Treat	21.7775	20.8564	21.3566
FBgn0042083	CG3267	14.92	30.61	2.05	0.000622039	0.00227671	Control	13.6649	15.4508	15.6421	Treat	27.1667	31.5894	33.0728
FBgn0042086	Tsp42Eb	2.13	16.05	7.54	0.0054199	0.00972196	Control	1.67497	2.39805	2.32925	Treat	23.084	8.1442	16.917
FBgn0042693	PP2A-B'	32.86	19.59	-1.68	0.00190069	0.00438922	Control	31.2387	33.9752	33.3605	Treat	17.0927	21.4046	20.2595
FBgn0043002	Chrac-14	10.31	4.95	-2.08	0.00116705	0.00325592	Control	11.4797	10.3599	9.0855	Treat	5.30894	5.13256	4.41651
FBgn0043070	MESK2	20.52	14.58	-1.41	0.00184333	0.00430516	Control	21.3337	21.1058	19.1158	Treat	14.1608	14.0987	15.4915
FBgn0043456	CG4747	46.37	33.87	-1.37	0.000735451	0.00250016	Control	45.5629	48.8182	44.7365	Treat	32.5055	34.4031	34.7128
FBgn0043799	CG31381	3.37	10.67	3.17	0.00543023	0.00973602	Control	3.10717	4.74696	2.26132	Treat	12.4129	10.4532	9.14591
FBgn0043806	CG32032	99.37	47.22	-2.1	1.31268e-06	0.000246213	Control	99.3113	99.1374	99.6632	Treat	48.6422	46.0259	46.9831
FBgn0043884	mask	21.76	12.13	-1.79	0.000601419	0.00223458	Control	22.2831	22.2195	20.7625	Treat	11.0268	13.3754	11.9985
FBgn0044323	Cka	34.93	22.94	-1.52	0.00129227	0.00345021	Control	36.4145	35.026	33.3624	Treat	22.4707	24.9881	21.3688
FBgn0044812	TotC	29.8	0.39	-76.41	1.99825e-05	0.00047292	Control	36.3526	25.6248	27.4353	Treat	0.173398	0.535819	0.461054
FBgn0045823	vsg	899.45	561.48	-1.6	0.0015184	0.00377681	Control	880.288	923.134	894.933	Treat	625.294	509.139	550
FBgn0045866	bai	511.01	414.42	-1.23	0.00441646	0.00831948	Control	487.26	523.969	521.798	Treat	394.068	415.838	433.343
FBgn0046214	vig2	80.75	50.17	-1.61	0.00302515	0.00621748	Control	77.4468	91.5931	73.2062	Treat	47.7515	49.9141	52.8305
FBgn0046296	CG11534	15.05	22.95	1.52	0.00134201	0.00351345	Control	16.5009	13.8299	14.8298	Treat	23.6439	22.7613	22.4381
FBgn0050000	CG30000	161.23	357.9	2.22	5.35323e-05	0.000655252	Control	156.503	168.41	158.783	Treat	368.657	331.667	373.363
FBgn0050035	Tret1-1	583.58	284.86	-2.05	0.000237354	0.00138474	Control	565.897	625.767	559.088	Treat	302.332	260.34	291.896
FBgn0050046	CG30046	125.93	63.71	-1.98	1.57942e-05	0.000431304	Control	122.968	124.438	130.385	Treat	66.1237	61.5011	63.4974
FBgn0050091	CG30091	231.64	134.2	-1.73	4.43667e-05	0.000610162	Control	241.005	225.95	227.956	Treat	137.978	128.975	135.641
FBgn0050104	NT5E-2	155.71	35.29	-4.41	1.27675e-05	0.000405342	Control	156.869	161.836	148.439	Treat	31.7563	36.8683	37.2598
FBgn0050109	CG30109	17.53	8.4	-2.09	0.000755183	0.00252878	Control	16.733	19.1485	16.7218	Treat	7.85273	7.78199	9.55135
FBgn0050154	CG30154	12.12	31.29	2.58	5.56144e-05	0.000672366	Control	11.7163	12.4209	12.2216	Treat	34.3028	30.403	29.1648
FBgn0050269	CG30269	112.42	309.05	2.75	0.000221811	0.00135551	Control	111.826	116.399	109.045	Treat	357.21	277.978	291.963
FBgn0050273	CG30273	78.85	219.07	2.78	0.000767418	0.00254179	Control	84.547	77.4717	74.519	Treat	263.41	185.711	208.089
FBgn0050290	Ppcdc	19.05	29.77	1.56	0.00363999	0.00718976	Control	18.6241	19.4505	19.0859	Treat	29.8697	26.1095	33.3392
FBgn0050345	CG30345	48.73	28.48	-1.71	0.000696146	0.00243371	Control	52.0536	47.1424	47.0062	Treat	26.0949	30.5738	28.774
FBgn0050360	Mal-A6	287.44	108.41	-2.65	0.000324644	0.00163902	Control	271.069	305.038	286.215	Treat	125.718	97.6223	101.878
FBgn0050410	Rpi	344.51	128.66	-2.68	9.47101e-05	0.00088532	Control	335.535	352.789	345.196	Treat	113.972	140.011	132.01
FBgn0050428	CG30428	31.56	25.58	-1.23	0.00185455	0.00431843	Control	31.7442	31.3968	31.5506	Treat	26.9537	24.4193	25.3645
FBgn0050431	CG30431	41.38	175.66	4.25	0.000489976	0.00201958	Control	41.5874	41.9247	40.6329	Treat	216.688	175.153	135.133
FBgn0051229	CG31229	25.56	10.51	-2.43	0.000417072	0.00186002	Control	25.1064	28.1169	23.4657	Treat	9.58152	10.0862	11.8527
FBgn0051301	CG31301	21.66	15.84	-1.37	0.00239189	0.00519197	Control	21.8139	21.656	21.5064	Treat	17.0388	14.5247	15.9453
FBgn0051323	CG31323	23.61	10.23	-2.31	6.59541e-05	0.000740088	Control	25.4769	22.1167	23.2435	Treat	9.74379	10.5193	10.4166
FBgn0051370	CG31370	34.43	58.54	1.7	0.00200644	0.00457126	Control	33.4069	34.5431	35.3403	Treat	65.1196	51.0174	59.4842
FBgn0051414	CG31414	85.36	47.6	-1.79	9.81188e-05	0.00089904	Control	85.7455	81.8303	88.5058	Treat	50.4232	45.754	46.6229
FBgn0051472	CG31472	49.02	26.72	-1.83	0.000186194	0.0012509	Control	48.1798	48.4319	50.4389	Treat	28.9229	24.882	26.3619
FBgn0051536	Cdep	30.85	22.21	-1.39	0.00010042	0.000906296	Control	30.4119	31.8232	30.3013	Treat	22.7485	22.2144	21.6652
FBgn0051673	CG31673	88.7	33.34	-2.66	4.48442e-05	0.000610162	Control	90.1416	89.1858	86.7821	Treat	30.6073	36.4669	32.9488
FBgn0051674	CG31674	17.15	2.27	-7.56	3.34371e-05	0.000567704	Control	15.1538	17.4417	18.8401	Treat	2.39188	1.90379	2.50574
FBgn0051715	CG31715	123.09	98.87	-1.24	0.00505421	0.00918841	Control	116.545	126.633	126.102	Treat	103.011	93.5419	100.048
FBgn0051789	CG31789	42.76	0	-43	7.33359e-08	7.15942e-05	Control	45.156	39.4461	43.6784	Treat	0	0	0
FBgn0051793	CG31793	16.43	6.27	-2.62	0.00101796	0.00300691	Control	17.1924	16.1687	15.9237	Treat	4.90111	6.73964	7.17205
FBgn0052039	CG32039	20.95	8.5	-2.46	0.000927897	0.00284861	Control	17.8045	23.7564	21.3019	Treat	9.49077	7.96033	8.05163
FBgn0052091	CG32091	39.5	17.05	-2.32	0.00068073	0.00240348	Control	44.61	37.5494	36.3538	Treat	15.4654	19.0637	16.6125
FBgn0052230	CG32230	1102.84	740.72	-1.49	0.00147665	0.00372497	Control	1095.67	1101.8	1111.06	Treat	748.475	671.946	801.728
FBgn0052249	CG32249	11.21	1.37	-8.18	0.00472588	0.00873795	Control	15.7068	7.2369	10.6797	Treat	1.48042	2.08668	0.552528
FBgn0052250	CG32250	39.81	21.54	-1.85	0.0027752	0.00579837	Control	38.0711	41.7684	39.5768	Treat	17.8987	22.3851	24.3396
FBgn0052407	CG32407	76.51	11.28	-6.78	6.23695e-05	0.000720962	Control	77.6574	82.0998	69.7778	Treat	13.0033	9.16844	11.6635
FBgn0052441	CG32441	100.84	86.18	-1.17	0.000714112	0.00246998	Control	102.64	97.5527	102.331	Treat	86.6337	85.9894	85.9288
FBgn0052446	Atox1	172.98	96.76	-1.79	0.000758476	0.00253149	Control	162.246	177.567	179.125	Treat	93.7328	89.3458	107.214
FBgn0052594	be	18.33	8	-2.29	2.94139e-05	0.000534545	Control	19.0334	17.6316	18.3348	Treat	7.67348	8.52921	7.7847
FBgn0052627	NnaD	12.1	3.29	-3.68	0.000649532	0.00233325	Control	12.0381	11.5052	12.7692	Treat	4.29524	2.91727	2.65316
FBgn0052640	CG32640	13.87	40.46	2.92	0.00034967	0.0017078	Control	14.6809	11.931	15.0033	Treat	43.5245	35.6673	42.1963
FBgn0052641	CG32641	27.88	89.7	3.22	3.85552e-05	0.000592748	Control	27.2579	26.2546	30.1306	Treat	95.3768	82.5728	91.1609
FBgn0052698	CG32698	456.06	305.81	-1.49	0.000129892	0.00103095	Control	466.227	445.072	456.882	Treat	319.681	294.502	303.257
FBgn0052850	CG32850	27.95	12.01	-2.33	2.41684e-05	0.000514739	Control	26.3532	28.9197	28.5742	Treat	12.5381	11.9598	11.5332
FBgn0052982	CG32982	15.49	2.9	-5.34	5.85138e-05	0.000688243	Control	14.4331	16.7155	15.3354	Treat	2.75355	3.43715	2.49495
FBgn0053095	CG33095	62.95	53.54	-1.18	0.000750512	0.00251783	Control	61.3314	63.9941	63.5235	Treat	53.8421	52.3582	54.4186
FBgn0053155	CG33155	85.15	62.6	-1.36	2.7547e-05	0.000529906	Control	85.7722	83.6788	85.9948	Treat	63.1835	61.1956	63.427
FBgn0053169	CG33169	10.74	5.67	-1.89	0.00457684	0.00854738	Control	12.7536	9.78991	9.66301	Treat	5.39112	5.24456	6.37005
FBgn0053281	CG33281	8.93	2.15	-4.15	0.00224688	0.00496552	Control	11.9587	6.58295	8.25711	Treat	2.21865	2.32841	1.8925
FBgn0053459	CG33459	244.74	115.62	-2.12	0.000110526	0.000949325	Control	254.626	230.71	248.88	Treat	119.907	120.301	106.65
FBgn0053470	CG33470	2.88	31.1	10.8	0.00185103	0.00431282	Control	3.54288	1.75472	3.33472	Treat	18.5364	32.1076	42.6609
FBgn0053514	CG33514	0.79	8.79	11.13	9.93918e-05	0.000902616	Control	0.688297	0.819841	0.86563	Treat	7.88732	7.57031	10.911
FBgn0053523	CG33523	82.29	63.28	-1.3	0.000161226	0.00114649	Control	82.1856	85.0053	79.6728	Treat	63.7108	63.0041	63.1129
FBgn0053926	CG33926	87.82	10.98	-8	1.35852e-05	0.000421033	Control	82.1075	89.7342	91.6311	Treat	11.2494	9.43387	12.2656
FBgn0053995	CG33995	33.62	16.35	-2.06	0.00098029	0.00293786	Control	33.0674	37.533	30.27	Treat	18.089	15.013	15.9469
FBgn0058160	CG40160	66.37	39.71	-1.67	0.00096813	0.00291545	Control	64.6013	65.4893	69.0288	Treat	39.5974	43.6185	35.9008
FBgn0058191	CG40191	86.03	63.05	-1.36	0.000173325	0.00119161	Control	84.7993	87.7866	85.5156	Treat	65.6635	61.7383	61.7344
FBgn0058469	CR40469	17.07	83.5	4.89	0.000101334	0.000907056	Control	17.7261	14.639	18.836	Treat	95.4079	76.0829	79.0013
FBgn0062412	Ctr1B	253.33	94.94	-2.67	0.000741829	0.0025055	Control	257.576	232.713	269.697	Treat	77.4745	104.715	102.631
FBgn0062413	Ctr1A	40.32	27.44	-1.47	0.00409467	0.00783633	Control	39.9838	41.2113	39.7621	Treat	30.8711	24.7103	26.7416
FBgn0063491	GstE9	70.54	479.64	6.8	3.60961e-06	0.000280882	Control	74.0028	73.2436	64.3881	Treat	461.128	469.771	508.021
FBgn0063492	GstE8	142.93	557.85	3.9	4.48093e-05	0.000610162	Control	142.915	148.008	137.88	Treat	535.78	504.335	633.432
FBgn0063493	GstE7	689.04	1419.17	2.06	0.000172876	0.00119062	Control	641.619	736.025	689.467	Treat	1406.7	1513.28	1337.52
FBgn0063494	GstE6	25.18	73.73	2.93	0.000592221	0.00222154	Control	28.2523	25.8874	21.3889	Treat	69.1004	84.6862	67.393
FBgn0063497	GstE3	1523.33	4364.88	2.87	2.90255e-05	0.000534545	Control	1421.43	1663.66	1484.91	Treat	4388.17	4474.35	4232.11
FBgn0064126	CG33722	23	38.36	1.67	0.00122518	0.00334857	Control	21.9025	24.6034	22.4944	Treat	42.2784	35.6348	37.1681
FBgn0064237	Idgf5	355.16	263.19	-1.35	0.00416013	0.00793228	Control	363.922	347.628	353.93	Treat	249.006	289.859	250.69
FBgn0067779	dbr	22.57	31.32	1.39	0.00184577	0.00430569	Control	23.0956	21.7675	22.832	Treat	29.9549	33.9017	30.0961
FBgn0067905	IM14	9.5	218.05	22.95	2.84967e-05	0.000534545	Control	12.4346	8.55618	7.50868	Treat	209.148	208.481	236.521
FBgn0082582	tmod	19.34	6.14	-3.15	8.20348e-06	0.000385339	Control	18.0316	19.4706	20.5202	Treat	6.18488	6.11033	6.1101
FBgn0082925	snoRNA:Or-aca1	0	9.11	9	0.00016543	0.00115462	Control	0	0	0	Treat	7.20191	7.41824	12.706
FBgn0083021	snoRNA:Psi18S-640f	0	11.49	11	0.000125609	0.00101553	Control	0	0	0	Treat	9.09216	9.36527	16.0268
FBgn0083029	snoRNA:Psi18S-525j	10.47	0	-10	0.000491428	0.00201958	Control	16.1826	7.44998	7.79037	Treat	0	0	0
FBgn0083053	snoRNA:Psi18S-1347b	0	7.5	8	0.000209032	0.00132831	Control	0	0	0	Treat	5.92551	6.1035	10.4609
FBgn0083940	CG34104	14.2	8.86	-1.6	0.000778305	0.00255402	Control	15.4621	13.4031	13.7256	Treat	8.43439	9.11886	9.03751
FBgn0083962	CG34126	24.41	19.03	-1.28	0.000349238	0.0017078	Control	25.1029	23.8766	24.2542	Treat	18.6378	19.6517	18.8128
FBgn0083972	CG34136	576.41	87.76	-6.57	4.64614e-07	0.000139563	Control	553.174	602.386	573.668	Treat	88.1755	84.6261	90.4643
FBgn0085223	CG34194	3.81	248.52	65.23	7.37787e-05	0.000780774	Control	4.78434	2.63084	4.01033	Treat	188.01	209.344	348.2
FBgn0085256	CG34227	45.27	13.1	-3.46	0.00376944	0.00737829	Control	52.2487	36.6653	46.8955	Treat	9.80715	18.099	11.4081
FBgn0085257	CG34228	30.68	39.57	1.29	0.00417245	0.00795189	Control	29.8772	31.1285	31.0258	Treat	42.5912	39.0898	37.019
FBgn0085388	IP3K2	15.56	7.99	-1.95	0.0012171	0.00334231	Control	16.0937	15.4959	15.0867	Treat	8.31827	8.89718	6.75925
FBgn0085405	CG34376	107.78	64.13	-1.68	2.54641e-05	0.000517902	Control	109.191	109.939	104.223	Treat	66.1619	63.7244	62.5097
FBgn0085428	Nox	0.14	7.95	56.79	0.000466997	0.00197575	Control	0.123291	0.129095	0.153359	Treat	5.21394	7.51248	11.1281
FBgn0085452	CG34423	131.96	176.59	1.34	0.0012282	0.00334909	Control	137.303	132.759	125.821	Treat	185.142	174.503	170.12
FBgn0085465	CG34436	281.91	78.78	-3.58	3.20952e-05	0.000555405	Control	289.518	276.757	279.441	Treat	69.784	81.2304	85.3245
FBgn0085466	CG34437	222.61	32.5	-6.85	9.06839e-06	0.000385339	Control	205.335	219.484	243.016	Treat	30.0411	35.313	32.1536
FBgn0085484	CG34455	213.74	63.92	-3.34	0.000509074	0.00204325	Control	204.662	234.495	202.076	Treat	53.0952	77.2681	61.3872
FBgn0085732	CR40190	10.96	4.31	-2.54	0.00128731	0.00344075	Control	11.4475	12.5885	8.85821	Treat	4.5714	4.29926	4.05158
FBgn0086134	Pros25	239.22	422.66	1.77	0.00118364	0.00328742	Control	239.081	233.275	245.291	Treat	477.129	379.651	411.21
FBgn0086358	Tab2	24.04	32.62	1.36	0.0030481	0.00624166	Control	24.6812	24.8414	22.5991	Treat	33.3914	34.1533	30.3212
FBgn0086361	alph	62.18	47.48	-1.31	0.000238519	0.00138474	Control	60.9847	63.9741	61.5905	Treat	45.9998	47.9299	48.4967
FBgn0086370	sra	16.23	128.85	7.94	1.09005e-05	0.000397816	Control	16.6343	15.5975	16.4696	Treat	145.454	113.247	127.859
FBgn0086532	Spt-I	26.55	15.6	-1.7	0.000882538	0.00275705	Control	24.0414	28.0897	27.5262	Treat	16.352	14.5948	15.8573
FBgn0086655	jing	9.91	4.83	-2.05	0.000540358	0.00210527	Control	9.59442	10.5137	9.63277	Treat	5.20431	5.08874	4.19899
FBgn0086676	spin	36.47	10.78	-3.38	0.000689417	0.00241885	Control	35.2714	42.7047	31.4414	Treat	8.87803	11.4607	12.0082
FBgn0086687	desat1	952.08	613.77	-1.55	0.00162643	0.00394316	Control	950.083	1027.11	879.05	Treat	571.213	625.05	645.046
FBgn0086736	GckIII	38.1	21.44	-1.78	0.000275064	0.00149392	Control	36.0176	40.5243	37.7635	Treat	21.1302	20.3763	22.8221
FBgn0086856	CG11555	25.06	15.9	-1.58	0.00355901	0.00705938	Control	26.9051	24.7476	23.5152	Treat	13.978	16.4415	17.2662
FBgn0087035	AGO2	158.77	109.14	-1.45	0.000324653	0.00163902	Control	168.352	152.98	154.969	Treat	111.438	109.225	106.767
FBgn0087039	Sbp2	25.34	37.26	1.47	0.00400443	0.0077031	Control	22.1494	26.7222	27.1465	Treat	37.2249	37.8497	36.6969
FBgn0250788	beta-Spec	34.67	11.48	-3.02	0.000290354	0.00154684	Control	35.7232	34.8789	33.4082	Treat	9.43913	12.8947	12.1
FBgn0250815	Jon65Aiv	364.9	0.77	-473.9	1.52558e-05	0.000431304	Control	404.751	404.375	285.582	Treat	1.24688	0.856225	0.221049
FBgn0250843	Pros35	154.92	327.35	2.11	0.00058327	0.00219411	Control	148.11	161.605	155.057	Treat	367.717	287.889	326.454
FBgn0250848	26-29-p	1151.72	506.35	-2.27	0.0001118	0.000955053	Control	1049.22	1196.83	1209.11	Treat	532.696	481.191	505.164
FBgn0250868	CG42239	152.27	103.42	-1.47	0.00522776	0.00943801	Control	156.45	146.674	153.671	Treat	117.371	93.3643	99.5347
FBgn0250869	CG42240	41.76	17.72	-2.36	0.00108881	0.00312402	Control	42.928	40.2426	42.1078	Treat	21.31	16.8272	15.0327
FBgn0259142	Snp	19.35	47.04	2.43	0.0027503	0.00575866	Control	19.0668	23.4415	15.5555	Treat	52.0613	48.0046	41.0454
FBgn0259144	CG42259	10.65	34.8	3.27	0.00169744	0.00405096	Control	13.4029	9.55447	9.00219	Treat	41.2667	29.0834	34.0455
FBgn0259209	Mlp60A	14.12	2.22	-6.36	0.00408718	0.00783141	Control	19.6796	14.1158	8.5523	Treat	1.49134	2.55225	2.63034
FBgn0259219	CG42319	0.87	17.44	20.05	0.000381612	0.00178764	Control	1.42649	0.964196	0.205978	Treat	16.5452	18.9497	16.8396
FBgn0259711	CG42365	16.01	42.63	2.66	0.00152807	0.00378624	Control	13.7334	14.8715	19.425	Treat	41.3666	37.7715	48.7562
FBgn0259722	CG42376	83.37	52.56	-1.59	0.00122033	0.00334414	Control	80.8215	82.0243	87.2756	Treat	47.5431	53.4168	56.7103
FBgn0259785	pzg	21.2	14.17	-1.5	2.66466e-05	0.000522889	Control	21.2371	21.3979	20.9772	Treat	13.8392	14.6701	13.998
FBgn0259832	CG34229	36.28	16.29	-2.23	4.32106e-05	0.000610162	Control	35.7513	36.6039	36.4882	Treat	14.9831	17.1969	16.6937
FBgn0259938	cwo	32.02	19.69	-1.63	0.00513457	0.00929462	Control	30.9035	36.6328	28.5176	Treat	18.7217	21.5042	18.8579
FBgn0259978	vlc	34.92	25.46	-1.37	0.00438004	0.00825884	Control	33.1025	35.5984	36.0589	Treat	23.2787	27.4716	25.6171
FBgn0259979	CG17337	496.01	341.24	-1.45	0.00506565	0.00920064	Control	486.698	497.709	503.632	Treat	379.573	301.01	343.131
FBgn0260005	wtrw	1.21	10.94	9.04	5.02173e-05	0.000639062	Control	1.38271	1.39541	0.850207	Treat	10.2395	11.6126	10.9559
FBgn0260027	CG42495	16.09	9.22	-1.75	0.000377502	0.00178037	Control	17.0884	15.7946	15.3804	Treat	9.54586	8.50387	9.60444
FBgn0260439	Pp2A-29B	156.18	101.04	-1.55	4.7855e-05	0.000637193	Control	156.757	159.379	152.418	Treat	104.97	98.8994	99.2516
FBgn0260458	PGRP-LD	17.68	23.31	1.32	0.00169744	0.00405096	Control	18.0186	18.1821	16.8326	Treat	22.0518	23.7379	24.1296
FBgn0260464	CG9288	28.26	21.64	-1.31	0.00303136	0.0062237	Control	27.0437	30.2327	27.5132	Treat	20.6701	22.0139	22.2245
FBgn0260474	CG30002	73.91	25.04	-2.95	0.00350356	0.00697675	Control	71.8332	74.0928	75.8115	Treat	34.8248	19.9328	20.3658
FBgn0260659	CG42542	47.15	27.39	-1.72	0.00140228	0.00361685	Control	47.9241	49.9571	43.5656	Treat	29.5759	24.4904	28.0914
FBgn0260746	Ect3	64.5	37.97	-1.7	0.00302748	0.006219	Control	59.4007	68.0371	66.0662	Treat	32.6989	41.1191	40.0851
FBgn0260748	CG5004	17.04	8.46	-2.01	8.84597e-05	0.00084884	Control	18.0062	16.6633	16.4431	Treat	7.92506	8.55441	8.88819
FBgn0260755	CG42553	20.53	47.94	2.34	0.000353896	0.00171886	Control	21.4769	21.6164	18.4824	Treat	51.6481	42.9379	49.2359
FBgn0260758	CG42556	11.06	27.76	2.51	0.000745663	0.00250674	Control	12.5585	10.3068	10.3068	Treat	27.3331	24.4286	31.5115
FBgn0260799	p120ctn	58.39	38.45	-1.52	0.0046035	0.00857681	Control	56.9501	59.654	58.5771	Treat	44.1827	34.9632	36.2064
FBgn0260858	Ykt6	38.33	141.19	3.68	0.00100718	0.00299547	Control	38.1174	37.8426	39.033	Treat	124.204	114.596	184.78
FBgn0260934	par-1	68.14	47.33	-1.44	0.0024254	0.0052403	Control	70.7099	65.8481	67.8493	Treat	44.4028	52.1011	45.4813
FBgn0260936	scny	36.03	52.29	1.45	0.00112119	0.00316805	Control	36.3354	38.083	33.6765	Treat	55.0681	50.4655	51.3296
FBgn0261014	TER94	316.49	406.44	1.28	0.00345429	0.0068927	Control	311.14	325.752	312.567	Treat	435.235	382.895	401.181
FBgn0261113	Xrp1	264.31	806.41	3.05	0.000126227	0.00101633	Control	245.61	289.236	258.079	Treat	717.009	830.977	871.229
FBgn0261241	Vps16A	21.4	13.66	-1.57	0.000419735	0.00186468	Control	22.483	19.7731	21.9565	Treat	13.9019	13.7268	13.3642
FBgn0261259	Fhos	14.42	7.47	-1.93	0.00081828	0.00263187	Control	13.2437	15.2916	14.7168	Treat	6.60114	7.84141	7.95468
FBgn0261279	lqfR	43.32	24.08	-1.8	0.00230391	0.0050629	Control	41.3552	45.5561	43.0561	Treat	20.3113	25.8091	26.1255
FBgn0261284	bou	72.82	37.95	-1.92	0.000146015	0.00110419	Control	74.3005	69.4361	74.7342	Treat	35.2252	38.2056	40.4239
FBgn0261394	Pros29	189.53	327.1	1.73	0.000203883	0.00131597	Control	190.61	193.583	184.395	Treat	351.382	306.968	322.943
FBgn0261396	Rpn3	101.38	201.04	1.98	0.000447593	0.0019301	Control	98.688	101.785	103.667	Treat	225.19	181.982	195.939
FBgn0261403	sxc	45.78	35.65	-1.28	0.0019264	0.00443473	Control	44.2567	46.6402	46.4576	Treat	37.7775	34.1632	34.9981
FBgn0261524	lic	27.89	19.38	-1.44	0.00117263	0.00326753	Control	27.2065	28.6019	27.8583	Treat	18.1327	19.0834	20.9367
FBgn0261545	CG42663	30.55	58.11	1.9	0.00429243	0.00813292	Control	27.2917	32.1535	32.2152	Treat	69.4707	52.6553	52.2107
FBgn0261547	Exn	16.24	7.64	-2.13	0.000190212	0.00125977	Control	15.0663	16.0368	17.6157	Treat	8.14015	7.2595	7.51875
FBgn0261554	CG42672	10.55	4.91	-2.15	0.00042429	0.00187427	Control	10.7782	11.0073	9.86189	Treat	4.35275	5.46426	4.90526
FBgn0261560	Thor	1820.63	3402.19	1.87	0.00361954	0.00716023	Control	1710.8	2027.96	1723.14	Treat	4002.81	3099.02	3104.75
FBgn0261565	Lmpt	14.56	9.25	-1.57	0.000234978	0.00138474	Control	13.735	14.7023	15.2321	Treat	9.40443	9.44495	8.89362
FBgn0261584	CG42694	26.47	13.49	-1.96	0.00147272	0.00372038	Control	25.2037	28.9405	25.2677	Treat	14.6626	14.2664	11.5558
FBgn0261593	RpS10b	3442.75	4342.17	1.26	0.000445844	0.0019301	Control	3477.08	3419.53	3431.64	Treat	4393.69	4164.52	4468.29
FBgn0261608	RpL37A	3663.5	4510.79	1.23	0.00298453	0.00615994	Control	3710.52	3661.57	3618.4	Treat	4604.65	4236.76	4690.96
FBgn0261671	tweek	44.75	58.62	1.31	0.0056285	0.00999968	Control	43.4218	47.391	43.424	Treat	54.3526	62.4191	59.0789
FBgn0261794	kcc	45.1	12.24	-3.68	0.00111562	0.00315831	Control	43.5515	46.0015	45.7473	Treat	16.2667	9.37735	11.088
FBgn0261800	LanB1	140.03	47.27	-2.96	4.45074e-05	0.000610162	Control	129.048	150.168	140.873	Treat	46.6446	50.5148	44.647
FBgn0261955	kdn	25.23	10.11	-2.5	0.00194534	0.00446593	Control	23.6861	28.1363	23.8768	Treat	8.07201	10.1245	12.1427
FBgn0261975	CG42806	90.51	46.27	-1.96	0.000233022	0.00138081	Control	86.7157	98.6468	86.17	Treat	47.3993	47.8751	43.5408
FBgn0261983	l(2)gd1	20.13	26.59	1.32	0.0010897	0.00312428	Control	21.2014	19.0985	20.0761	Treat	26.6729	25.9082	27.2008
FBgn0262022	CG42833	8.94	3.12	-2.87	0.00302073	0.00621167	Control	11.0968	6.67418	9.05531	Treat	3.31145	3.10084	2.93456
FBgn0262057	Spn77Ba	89.55	65.87	-1.36	0.00168477	0.00403869	Control	87.8756	94.851	85.9237	Treat	62.5765	66.1356	68.8956
FBgn0262103	Sik3	14.27	8.58	-1.66	0.00129464	0.00345157	Control	14.1059	14.7608	13.9486	Treat	8.33232	9.61992	7.78124
FBgn0262142	CG42868	370.69	233.13	-1.59	0.00497566	0.00907863	Control	380.515	349.024	382.523	Treat	270.8	211.91	216.674
FBgn0262362	CG43060	492.6	143.83	-3.42	0.00119645	0.00330654	Control	451.341	535.4	491.064	Treat	184.001	112.162	135.332
FBgn0262524	ver	11.38	33.91	2.98	0.000153081	0.00111908	Control	10.8463	10.7319	12.5751	Treat	34.4137	30.2693	37.0515
FBgn0262559	Mdh2	1532.46	498.7	-3.07	9.31877e-06	0.000387501	Control	1598.91	1470.39	1528.07	Treat	467.864	512.041	516.197
FBgn0262582	cic	25.46	11.22	-2.27	0.000141253	0.00108867	Control	25.0614	27.0228	24.3081	Treat	10.5341	12.3359	10.7959
FBgn0262684	CG43154	42.45	68.92	1.62	0.00174087	0.00412174	Control	42.93	40.4373	43.9787	Treat	62.9647	76.9663	66.8417
FBgn0262732	mbf1	112.17	73.04	-1.54	0.00366668	0.0072315	Control	111.122	119.28	106.117	Treat	67.4242	69.3976	82.3082
FBgn0262743	Fs(2)Ket	23.74	13.74	-1.73	0.00079778	0.00258964	Control	22.0342	25.9991	23.1958	Treat	13.6637	14.579	12.9637
FBgn0262794	CG43175	35.09	2.33	-15.06	0.000225037	0.00136497	Control	31.6919	47.5494	26.0413	Treat	2.19125	2.00628	2.80508
FBgn0262871	lute	17.17	9.3	-1.85	0.000264999	0.00145955	Control	16.7347	18.0911	16.6846	Treat	8.51172	9.79992	9.59895
FBgn0262881	CG43236	1379.25	411.96	-3.35	7.57669e-05	0.000793028	Control	1311.34	1483.7	1342.72	Treat	369.8	407.795	458.289
FBgn0262902	CR43257	9.28	16.35	1.76	0.00466585	0.00866801	Control	9.1563	9.0625	9.62357	Treat	18.4981	13.4943	17.0498
FBgn0262955	RpII140	27.99	21.63	-1.29	0.00155505	0.00383364	Control	29.4558	28.1959	26.3095	Treat	21.4647	21.5702	21.8559
FBgn0263077	CG43340	118.25	91.88	-1.29	0.0035953	0.0071195	Control	122.515	113.906	118.336	Treat	88.0637	98.5022	89.0798
FBgn0263083	CG43351	11.06	100.98	9.13	0.00304011	0.00623465	Control	9.64561	17.6941	5.82607	Treat	96.2958	72.2349	134.395
FBgn0263102	psq	12.76	7.5	-1.7	0.00124165	0.00337181	Control	12.5874	12.7451	12.9534	Treat	7.78547	8.16787	6.54456
FBgn0263112	Mitf	19.52	8.33	-2.34	0.00093375	0.00285467	Control	19.8203	18.511	20.2375	Treat	8.76943	9.4016	6.80798
FBgn0263120	Acsl	93.43	18.4	-5.08	0.000312261	0.0015983	Control	88.2433	106.046	86.0148	Treat	14.1586	21.6754	19.3573
FBgn0263144	bin3	12.97	6.3	-2.06	0.000927381	0.00284861	Control	12.7208	14.1121	12.0697	Treat	5.60684	7.13481	6.16256
FBgn0263198	Acn	31.49	20.47	-1.54	0.000769509	0.00254655	Control	30.7779	32.781	30.8965	Treat	18.9956	22.0072	20.394
FBgn0263246	CG43389	3.13	56.52	18.06	7.29436e-06	0.000384925	Control	3.25867	3.24173	2.88221	Treat	64.5802	48.3706	56.5995
FBgn0263321	CG43402	31.68	10.52	-3.01	0.000688611	0.00241819	Control	34.692	28.4683	31.8886	Treat	8.54059	10.8035	12.218
FBgn0263351	AP-50	88.86	67.77	-1.31	0.00304149	0.00623465	Control	93.0224	89.2201	84.3268	Treat	71.8441	64.6007	66.8548
FBgn0263397	Ih	45.76	13.21	-3.46	5.22633e-07	0.000145777	Control	45.3634	46.7324	45.1884	Treat	12.7206	13.5215	13.3959
FBgn0263398	CG6364	38.5	25.98	-1.48	0.000598732	0.00223096	Control	39.327	38.8857	37.2847	Treat	24.9167	25.1016	27.9252
FBgn0263749	CG43674	126.22	202.53	1.6	2.64894e-05	0.000522889	Control	123.332	125.472	129.855	Treat	198.337	208.775	200.492
FBgn0263864	Ark	9.21	19.92	2.16	0.00385447	0.00749586	Control	7.44053	10.4319	9.77051	Treat	23.028	17.617	19.1091
FBgn0263916	Ent2	62.8	23.92	-2.63	0.000385945	0.00179821	Control	60.8284	67.8173	59.7499	Treat	20.2886	25.4174	26.0672
FBgn0264078	Flo-2	12.76	6.89	-1.85	0.000131693	0.00104102	Control	13.5359	11.7804	12.952	Treat	6.88312	6.83965	6.95896
FBgn0264440	CR43858	8.18	0.09	-90.89	7.17834e-05	0.000766936	Control	9.30474	6.53773	8.69942	Treat	0	0.277342	0
FBgn0264491	how	31.84	18.41	-1.73	5.62758e-05	0.000676175	Control	31.9491	30.4993	33.0673	Treat	18.9587	18.5389	17.7464
FBgn0264574	Glut1	85.46	18.58	-4.6	0.000959219	0.00290416	Control	81.4056	91.5346	83.4459	Treat	25.2266	13.6983	16.811
FBgn0264672	Eogt	9.89	15.03	1.52	9.19637e-05	0.000869326	Control	10.066	9.45251	10.144	Treat	15.3651	14.6265	15.1051
FBgn0000024	Ace	28	1.11	-25.23	5.06894e-08	7.15942e-05	Control	27.0314	28.6136	28.3597	Treat	1.1779	1.10385	1.04306
FBgn0000052	ade2	246.47	537.31	2.18	0.000935523	0.00285467	Control	212.219	267.069	260.131	Treat	594.433	507.615	509.892
FBgn0000064	Ald	2270.14	4550.31	2	0.000747879	0.00251115	Control	2247.8	2377.82	2184.81	Treat	4099.67	5184.18	4367.09
FBgn0000084	AnnX	98.4	52.91	-1.86	3.13775e-05	0.000549458	Control	99.4387	95.0368	100.732	Treat	52.9827	55.0749	50.6711
FBgn0000099	ap	43.09	26.23	-1.64	0.00213177	0.0047755	Control	43.9698	46.471	38.8404	Treat	23.9328	27.9128	26.8424
FBgn0000109	Aprt	146.46	95.96	-1.53	0.00127155	0.00342258	Control	138.707	146.435	154.228	Treat	88.7419	102.81	96.3206
FBgn0000117	arm	134.74	72.25	-1.86	3.16054e-05	0.000550977	Control	138.678	133.955	131.594	Treat	75.8035	71.5094	69.4301
FBgn0000119	arr	16.46	7.18	-2.29	0.000117218	0.000982335	Control	16.4316	16.751	16.1872	Treat	6.56489	7.96866	7.00062
FBgn0000150	awd	3522.11	2188.79	-1.61	0.000708519	0.00246154	Control	3536.15	3459.87	3570.32	Treat	1998.23	2374.97	2193.18
FBgn0000152	Axs	19.42	13.36	-1.45	0.00533852	0.00960246	Control	20.0288	18.3028	19.9215	Treat	13.1126	12.041	14.9314
FBgn0000212	brm	20.26	14.4	-1.41	0.00110425	0.00314131	Control	20.6687	19.6958	20.4085	Treat	14.2153	15.4485	13.5403
FBgn0000229	bsk	46.84	33.33	-1.41	0.000335346	0.00166606	Control	46.2976	47.4931	46.7342	Treat	34.8014	33.654	31.522
FBgn0000239	bur	128.87	72.89	-1.77	0.000745923	0.00250674	Control	132.234	131.487	122.886	Treat	65.5693	79.8679	73.2401
FBgn0000244	by	14.67	8.25	-1.78	0.0019272	0.00443473	Control	16.1218	13.856	14.0175	Treat	7.81285	9.32534	7.62354
FBgn0000256	capu	36.56	8.59	-4.26	0.000103772	0.000918554	Control	40.2013	34.0338	35.432	Treat	10.0648	7.86631	7.84707
FBgn0000273	Pka-C1	28.67	13.58	-2.11	0.000404735	0.00183955	Control	26.8205	29.9682	29.2239	Treat	12.1179	14.9672	13.6533
FBgn0000283	Cp190	30.07	19.66	-1.53	0.000299975	0.00157235	Control	29.2968	29.6868	31.2383	Treat	19.3636	20.8334	18.7925
FBgn0000307	chif	14.17	9.17	-1.55	0.00237445	0.00517899	Control	14.1327	14.2714	14.1076	Treat	9.23782	10.1584	8.10948
FBgn0000308	chic	2191.86	4381.18	2	2.79974e-05	0.000532878	Control	2170.34	2169.64	2235.59	Treat	4396.83	4141.67	4605.05
FBgn0000319	Chc	262.27	140.94	-1.86	8.82548e-05	0.00084884	Control	264.942	259.158	262.71	Treat	142.414	149.383	131.018
FBgn0000416	Sap-r	753.85	979.72	1.3	5.17179e-05	0.000645234	Control	768.431	737.11	756.001	Treat	986.518	987.684	964.967
FBgn0000473	Cyp6a2	11.35	0.18	-63.06	5.16618e-05	0.000645234	Control	9.03119	14.3239	10.6943	Treat	0.141199	0.147714	0.246389
FBgn0000541	E(bx)	16.68	9.14	-1.82	0.000898542	0.00279305	Control	17.4195	16.0745	16.5558	Treat	8.97144	10.2606	8.18602
FBgn0000562	egl	23.86	13.29	-1.8	0.000612424	0.00225615	Control	23.0069	24.2475	24.3362	Treat	11.8371	13.6371	14.3958
FBgn0000635	Fas2	55.59	17.46	-3.18	5.61971e-05	0.000676175	Control	53.6777	55.6686	57.4147	Treat	15.461	19.1763	17.7372
FBgn0001090	bnb	34.72	538.69	15.52	0.000156622	0.00112933	Control	30.5758	36.9862	36.5954	Treat	401.306	471.897	742.88
FBgn0001202	hk	26.52	17.88	-1.48	0.000208614	0.00132831	Control	26.4893	25.4058	27.6519	Treat	18.4531	17.867	17.3276
FBgn0001222	Hsf	24.55	12.23	-2.01	8.84088e-05	0.00084884	Control	24.2996	26.0921	23.2478	Treat	12.1689	12.8337	11.677
FBgn0001235	hth	16.17	8.91	-1.81	0.000214207	0.00134051	Control	15.2164	17.1227	16.156	Treat	8.35935	9.21089	9.17078
FBgn0001247	Ide	21.97	16.52	-1.33	0.00175867	0.00414726	Control	23.2463	22.0645	20.593	Treat	16.7439	16.7774	16.0287
FBgn0001248	Idh	466.47	3443.33	7.38	0.000114095	0.000962293	Control	476.726	429.006	493.688	Treat	2642.26	3798.22	3889.5
FBgn0001250	if	17.46	2.11	-8.27	0.000110624	0.000949325	Control	16.5765	19.8274	15.9907	Treat	1.62201	2.02044	2.69656
FBgn0001280	janA	106.54	62.29	-1.71	0.000181889	0.00122885	Control	103.666	108.916	107.029	Treat	66.9793	60.701	59.1931
FBgn0001296	kar	85.09	15.54	-5.48	0.000129741	0.00103095	Control	93.3051	70.4607	91.518	Treat	16.0426	17.168	13.3987
FBgn0001308	Khc	81.59	61.8	-1.32	0.00188018	0.00435734	Control	84.6351	79.7084	80.4176	Treat	63.8225	57.7526	63.8378
FBgn0001316	klar	20.93	10.43	-2.01	0.000622957	0.00227671	Control	21.1921	20.7606	20.852	Treat	11.0017	11.3332	8.96163
FBgn0001612	l(1)dd4	17.32	7.66	-2.26	2.80901e-05	0.000532878	Control	17.6241	17.5863	16.7443	Treat	8.0852	7.72652	7.16194
FBgn0001961	Sop2	277.23	178.76	-1.55	0.000436726	0.00190762	Control	287.799	263.231	280.656	Treat	189.213	169.826	177.249
FBgn0001967	nimC3	125.59	17.9	-7.02	8.35874e-05	0.000833314	Control	130.226	121.314	125.218	Treat	22.2616	14.7214	16.7058
FBgn0001977	l(2)35Bg	39.29	77.81	1.98	0.000566575	0.00215641	Control	35.8377	41.4701	40.5712	Treat	85.2377	71.4849	76.7007
FBgn0001989	l(2)35Di	184.11	128.57	-1.43	0.000926667	0.00284861	Control	185.961	182.341	184.039	Treat	119.38	128.896	137.44
FBgn0002183	dre4	18	25.81	1.43	0.00503351	0.00915929	Control	19.1934	17.9337	16.8727	Treat	27.5766	23.2318	26.6202
FBgn0002284	Pros26	266.43	402.45	1.51	0.00414476	0.0079161	Control	270.397	254.515	274.368	Treat	453.175	362.617	391.563
FBgn0002431	hyd	37.3	19.59	-1.9	8.04652e-05	0.000817812	Control	37.5844	38.6735	35.6537	Treat	18.5991	20.7245	19.4525
FBgn0002531	Lcp1	202.12	39.35	-5.14	0.000622687	0.00227671	Control	246.783	147.364	212.215	Treat	39.3686	43.5915	35.0794
FBgn0002533	Lcp2	100.99	13.76	-7.34	0.000311615	0.0015983	Control	122.294	75.1414	105.529	Treat	12.0491	13.0192	16.208
FBgn0002590	RpS5a	4347.26	5388.42	1.24	3.41833e-05	0.000571102	Control	4394.86	4346.57	4300.34	Treat	5455.98	5301.99	5407.28
FBgn0002645	Map205	26.35	8.87	-2.97	4.18096e-05	0.000609204	Control	26.0525	25.014	27.9705	Treat	9.57067	8.90732	8.13625
FBgn0002772	Mlc1	16.47	3.3	-4.99	0.000447409	0.0019301	Control	18.5079	18.539	12.3641	Treat	3.04968	3.29979	3.55474
FBgn0002773	Mlc2	27.81	8.52	-3.26	0.000357432	0.00173062	Control	31.7786	28.0523	23.5856	Treat	7.61466	9.2879	8.64551
FBgn0002781	mod(mdg4)	73.4	60.06	-1.22	0.00125512	0.00339269	Control	71.8883	75.2076	73.1177	Treat	57.7362	62.0448	60.3985
FBgn0002783	mor	29.37	20.54	-1.43	6.43936e-05	0.000731026	Control	30.5161	29.0639	28.5403	Treat	20.366	20.6505	20.6026
FBgn0002914	Myb	24.38	12.69	-1.92	3.64013e-05	0.000583899	Control	25.4272	24.2863	23.4366	Treat	12.5791	12.2659	13.2369
FBgn0002930	nec	486.03	305.44	-1.59	0.000149938	0.00111313	Control	494.22	478.094	485.762	Treat	321.157	287.863	307.297
FBgn0003016	osp	16.44	7.12	-2.31	0.000204723	0.00131668	Control	16.1028	17.7776	15.4336	Treat	6.52724	7.75939	7.0871
FBgn0003138	Ptp61F	27.25	19.68	-1.38	0.00087815	0.00274994	Control	29.1135	26.5832	26.0405	Treat	19.4351	19.4516	20.1418
FBgn0003139	PpV	36.49	27.81	-1.31	0.000540738	0.00210527	Control	36.4517	35.7312	37.2934	Treat	28.8781	26.592	27.9692
FBgn0003169	put	46.44	28.19	-1.65	0.000921491	0.00284011	Control	44.9294	46.6915	47.7137	Treat	25.2536	30.2301	29.0891
FBgn0003205	Ras85D	77.08	55.55	-1.39	0.000349153	0.0017078	Control	79.2094	76.7854	75.234	Treat	57.8201	53.0597	55.7575
FBgn0003210	rb	35.32	23.65	-1.49	0.00495234	0.00905379	Control	33.9649	34.4137	37.5943	Treat	21.1239	26.4434	23.3883
FBgn0003261	Rm62	181.73	116.34	-1.56	0.00169819	0.00405096	Control	182.716	194.834	167.633	Treat	109.131	125.326	114.557
FBgn0003321	sbr	25.32	17.49	-1.45	0.000996201	0.00296959	Control	27.067	25.0178	23.8762	Treat	17.3158	18.2326	16.9349
FBgn0003462	Sod	1033.92	805.29	-1.28	2.20833e-05	0.000498469	Control	1049.24	1016.87	1035.64	Treat	805.803	813.607	796.457
FBgn0003463	sog	13.79	4.64	-2.97	0.000144244	0.001098	Control	14.8657	13.191	13.3116	Treat	4.11109	5.24413	4.55671
FBgn0003495	spz	59.51	12.26	-4.85	5.16302e-05	0.000645234	Control	60.3541	59.4202	58.7421	Treat	10.7819	11.5146	14.4733
FBgn0003502	Btk29A	16.47	24.88	1.51	0.000797089	0.00258955	Control	15.6243	16.424	17.3577	Treat	25.8379	25.5481	23.2544
FBgn0003517	sta	3869.78	4672.13	1.21	0.000565442	0.0021542	Control	3965.33	3832.59	3811.43	Treat	4578.14	4636.75	4801.5
FBgn0003654	sw	17.94	11.26	-1.59	0.00155967	0.00384059	Control	18.5494	17.1117	18.1635	Treat	10.0999	12.2855	11.3872
FBgn0003656	sws	45.33	23.05	-1.97	0.002497	0.00536937	Control	43.3774	46.7963	45.8225	Treat	20.1201	27.7853	21.2308
FBgn0003660	Syb	462.72	647.13	1.4	0.00175766	0.00414726	Control	453.084	460.921	474.149	Treat	622.26	615.443	703.693
FBgn0003676	T-cp1	32.9	19.41	-1.7	0.000292769	0.00155758	Control	32.0538	35.7471	30.8875	Treat	19.387	19.5541	19.2887
FBgn0003714	tko	28.02	17.57	-1.59	0.00117757	0.00327752	Control	29.5661	27.5869	26.8931	Treat	15.9044	18.0613	18.7347
FBgn0003716	tkv	23.65	15.75	-1.5	0.00309766	0.00632985	Control	24.011	23.9143	23.0218	Treat	17.5628	15.5898	14.0974
FBgn0003890	betaTub97EF	28.32	4.66	-6.08	0.00132764	0.00349591	Control	26.5636	31.2269	27.168	Treat	3.22568	3.61905	7.13788
FBgn0004028	wupA	10.73	2.7	-3.97	0.000861242	0.00271003	Control	12.3381	11.8462	8.02062	Treat	2.82818	2.50375	2.75735
FBgn0004103	Pp1-87B	217.85	164.14	-1.33	0.000304974	0.00158367	Control	217.054	220.2	216.282	Treat	170.554	157.194	164.669
FBgn0004169	up	14.15	3.17	-4.46	0.00082758	0.00263732	Control	17.8597	13.2991	11.3028	Treat	3.14479	3.65293	2.70163
FBgn0004237	Hrb87F	109.12	82.62	-1.32	0.000236248	0.00138474	Control	107.574	112.32	107.455	Treat	83.2831	79.9561	84.6098
FBgn0004242	Syt1	284.19	196.36	-1.45	1.23378e-05	0.000405342	Control	281.477	291.838	279.262	Treat	195.3	196.102	197.679
FBgn0004387	Klp98A	22.88	17.01	-1.35	0.00354503	0.00704138	Control	21.5705	23.7646	23.3114	Treat	17.0727	18.1055	15.8613
FBgn0004397	Vinc	50.3	24.67	-2.04	0.00224852	0.00496632	Control	52.3194	49.1968	49.3814	Treat	19.9998	28.2591	25.7373
FBgn0004432	Cyp1	1228.73	998.95	-1.23	0.000306812	0.0015903	Control	1215.19	1250.25	1220.76	Treat	977.525	990.374	1028.96
FBgn0004456	mew	15.75	6.76	-2.33	0.000293858	0.00156124	Control	17.1788	13.8674	16.2177	Treat	6.3895	7.0102	6.87971
FBgn0004509	Fur1	95.61	58.94	-1.62	0.000241102	0.00139011	Control	91.2943	98.408	97.1375	Treat	57.9843	62.5518	56.2928
FBgn0004629	Cys	1459.27	792.68	-1.84	6.21921e-06	0.000356157	Control	1478	1480.82	1418.99	Treat	789.246	775.811	812.996
FBgn0004636	R	190.03	98.62	-1.93	0.000578095	0.00218213	Control	179.145	196.658	194.279	Treat	88.5244	108.842	98.5085
FBgn0004687	Mlc-c	178.63	286.74	1.61	0.00304744	0.00624166	Control	177.55	180.507	177.827	Treat	321.434	250.02	288.768
FBgn0004868	Gdi	828.36	899.07	1.09	0.00541581	0.00971909	Control	844.633	812.048	828.4	Treat	885.944	915.757	895.515
FBgn0004876	cdi	10	4.92	-2.03	0.00283778	0.00589131	Control	9.70263	11.4599	8.85162	Treat	4.22752	5.53713	5.00538
FBgn0004889	tws	59.65	39.32	-1.52	0.000893706	0.00278082	Control	59.2797	56.6905	62.9771	Treat	37.813	42.1881	37.9551
FBgn0004903	Rb97D	21.34	14.56	-1.47	0.00238272	0.0051807	Control	23.6838	19.8116	20.5174	Treat	14.4856	14.71	14.4745
FBgn0004910	Eip63F-1	7.61	1.69	-4.5	0.00119373	0.00330369	Control	7.74881	6.5041	8.57407	Treat	1.944	1.06777	2.04706
FBgn0004914	Hnf4	59.64	32.24	-1.85	0.000757409	0.00253118	Control	58.5541	65.4731	54.9039	Treat	31.1578	34.9654	30.5895
FBgn0005322	nmd	29.99	18.35	-1.63	0.000476118	0.00198849	Control	28.4775	32.173	29.3267	Treat	17.316	18.6439	19.078
FBgn0005630	lola	77.36	43.89	-1.76	0.0049253	0.00901702	Control	73.1975	80.841	78.0316	Treat	37.8031	52.5805	41.299
FBgn0005671	Vha55	228.09	183.61	-1.24	0.000392633	0.00180638	Control	236.622	225.131	222.514	Treat	182.204	182.903	185.734
FBgn0005674	Aats-glupro	48.62	22.82	-2.13	0.000509112	0.00204325	Control	46.9658	49.76	49.1201	Treat	19.6116	24.4823	24.3571
FBgn0008635	betaCop	163.4	110.16	-1.48	0.00319056	0.00647565	Control	163.036	165.036	162.134	Treat	97.3024	112.903	120.265
FBgn0010053	Jheh1	129.6	82.55	-1.57	0.00109425	0.00313045	Control	133.432	125.524	129.835	Treat	78.5047	91.1723	77.9818
FBgn0010173	RpA-70	22.42	33.42	1.49	0.000536474	0.00210213	Control	23.4557	21.6413	22.1745	Treat	33.9472	31.4216	34.8784
FBgn0010198	RpS15Aa	3647.15	4383.69	1.2	0.00208705	0.00469978	Control	3697.42	3619.49	3624.53	Treat	4603.67	4255.09	4292.31
FBgn0010213	Sod2	160.32	123.97	-1.29	0.00109995	0.00313755	Control	155.463	162.39	163.119	Treat	118.538	123.425	129.945
FBgn0010215	alpha-Cat	59.66	34.66	-1.72	0.00122349	0.00334857	Control	59.5491	57.7568	61.6712	Treat	37.6997	35.8374	30.4288
FBgn0010226	GstS1	1209.71	544.74	-2.22	0.000491427	0.00201958	Control	1204.27	1211.56	1213.29	Treat	466.39	605.405	562.429
FBgn0010235	Klc	128.22	84.85	-1.51	0.000504125	0.0020419	Control	128.593	129.959	126.098	Treat	91.2426	79.7882	83.5062
FBgn0010265	RpS13	5486.71	6562.95	1.2	2.6348e-05	0.000522889	Control	5428.26	5467.33	5564.53	Treat	6583.45	6515.03	6590.38
FBgn0010288	Uch	120.45	252.02	2.09	0.000845348	0.00267087	Control	124.225	115.2	121.911	Treat	290.295	222.563	243.217
FBgn0010303	hep	29.47	22	-1.34	1.8423e-05	0.000455328	Control	29.6386	29.6296	29.1282	Treat	21.5837	22.4124	22.0175
FBgn0010328	woc	22.87	15.82	-1.45	0.00199706	0.00455787	Control	23.8081	21.1133	23.7033	Treat	14.8294	16.0476	16.5719
FBgn0010397	LamC	43.75	13.01	-3.36	0.000249328	0.00140494	Control	44.2815	44.3144	42.6447	Treat	11.5103	11.7637	15.7528
FBgn0010409	RpL18A	6603.1	7013.76	1.06	0.00255497	0.00543822	Control	6548.07	6667.78	6593.46	Treat	7007.49	6928.82	7104.98
FBgn0010415	Sdc	1038.82	841.17	-1.23	0.00315974	0.00643315	Control	1015.37	1037.2	1063.88	Treat	790.612	865.997	866.897
FBgn0010416	TH1	37.82	25.1	-1.51	0.00041144	0.00185528	Control	39.6348	38.4858	35.3467	Treat	24.5739	24.8661	25.8572
FBgn0010422	TfIIS	42.72	33.45	-1.28	5.36955e-05	0.000655252	Control	42.8375	42.5305	42.7808	Treat	33.9683	32.5742	33.8213
FBgn0010482	l(2)01289	12.5	1.15	-10.87	1.52891e-06	0.000246213	Control	12.2076	11.7209	13.5862	Treat	1.15874	1.16688	1.1235
FBgn0010516	wal	768.45	581.61	-1.32	0.00129489	0.00345157	Control	767.28	753.502	784.559	Treat	544.391	603.782	596.662
FBgn0010548	Aldh-III	404.49	284.92	-1.42	0.00041557	0.00186002	Control	401.023	410.473	401.988	Treat	272.743	279.226	302.803
FBgn0010590	Prosbeta1	201.91	328.24	1.63	0.00321878	0.00651937	Control	208.892	192.046	204.799	Treat	372.088	290.425	322.204
FBgn0010602	lwr	141.73	118	-1.2	0.00059776	0.00223096	Control	138.68	146.624	139.884	Treat	116.522	118.201	119.264
FBgn0010612	l(2)06225	1123.21	764.02	-1.47	0.000276251	0.00149828	Control	1100.24	1135.68	1133.72	Treat	720.284	773.101	798.665
FBgn0010622	l(2)06496	23.13	14.34	-1.61	0.000625018	0.00227671	Control	22.3733	24.9608	22.0669	Treat	14.4724	14.9925	13.551
FBgn0010808	l(3)03670	136.02	120.41	-1.13	0.0006862	0.00241442	Control	135.524	138.547	133.979	Treat	121.576	118.451	121.215
FBgn0010905	Spn	36.91	16.19	-2.28	4.4529e-05	0.000610162	Control	36.5269	36.0535	38.1529	Treat	17.3475	16.1334	15.0823
FBgn0010909	msn	32.64	24.24	-1.35	0.00279343	0.0058209	Control	32.6457	32.5808	32.7067	Treat	26.5102	23.007	23.2052
FBgn0011241	cbx	89.27	36.69	-2.43	0.000244638	0.00139201	Control	89.1912	83.9939	94.6133	Treat	41.4675	33.8508	34.7523
FBgn0011296	l(2)efl	23.05	4.67	-4.94	0.00101638	0.00300452	Control	27.159	20.9156	21.0687	Treat	5.45222	3.1235	5.43656
FBgn0011327	Uch-L3	52.43	84.5	1.61	0.00545361	0.00976335	Control	58.8538	48.5491	49.8848	Treat	94.356	75.8601	83.2708
FBgn0011455	l(3)neo18	193.44	131.61	-1.47	0.000139655	0.00108576	Control	187.588	202.278	190.444	Treat	129.662	129.862	135.307
FBgn0011476	l(3)neo43	30.97	16.17	-1.92	0.000442668	0.0019301	Control	28.4668	34.54	29.9171	Treat	16.3801	16.4769	15.6656
FBgn0011591	fng	7.61	2.17	-3.51	0.000899161	0.00279305	Control	6.20019	7.19232	9.43476	Treat	2.28732	2.02156	2.2021
FBgn0011661	Moe	118.1	84.5	-1.4	0.000238946	0.00138474	Control	123.832	113.716	116.745	Treat	84.4961	83.1742	85.8434
FBgn0011672	Mvl	133.97	81.49	-1.64	0.000616519	0.00226909	Control	128.827	143.008	130.084	Treat	75.4768	85.7649	83.2416
FBgn0011704	RnrS	26.33	11.74	-2.24	0.000774867	0.0025497	Control	22.974	27.7574	28.2641	Treat	12.6445	10.4617	12.1228
FBgn0011722	Tig	971.06	402.77	-2.41	0.00500098	0.00911284	Control	912.492	1029.58	971.119	Treat	287.167	456.957	464.195
FBgn0011725	twin	41.59	24.03	-1.73	0.000471083	0.00198511	Control	45.4335	39.3967	39.943	Treat	25.2552	23.5953	23.254
FBgn0011742	Arp14D	70.41	52.45	-1.34	0.00103779	0.00304097	Control	71.5711	67.396	72.2578	Treat	50.0582	54.937	52.3438
FBgn0011747	Ank	110.29	58.47	-1.89	0.000342745	0.00168993	Control	113.242	109.553	108.084	Treat	55.8755	64.9667	54.5776
FBgn0011768	Fdh	432.61	298.86	-1.45	0.00267068	0.00564366	Control	449.687	414.225	433.913	Treat	278.226	329.085	289.273
FBgn0011770	Gip	170.86	57.87	-2.95	5.73208e-06	0.000334086	Control	176.421	165.682	170.464	Treat	55.5856	61.1566	56.881
FBgn0011771	Hem	30.31	14.65	-2.07	5.13662e-06	0.000328828	Control	29.8576	30.4132	30.6504	Treat	14.0756	14.7657	15.1227
FBgn0011826	Pp2B-14D	32.28	15.77	-2.05	0.00159018	0.00388345	Control	31.7877	33.5984	31.4418	Treat	13.5299	18.6589	15.1267
FBgn0011828	Pxn	37.41	111.74	2.99	0.00469723	0.00870147	Control	43.3647	34.974	33.9019	Treat	88.8909	94.21	152.111
FBgn0012058	Cdc27	16.48	10.27	-1.6	0.00103806	0.00304097	Control	17.6074	16.1065	15.735	Treat	9.42566	10.4223	10.9535
FBgn0013305	Nmda1	199.31	304.78	1.53	8.42822e-05	0.000834075	Control	202.118	202.01	193.79	Treat	311.777	291.453	311.099
FBgn0013576	mtd	32.19	14.07	-2.29	0.000235448	0.00138474	Control	30.664	34.5195	31.3897	Treat	12.6443	15.3474	14.2326
FBgn0013746	alien	96.61	82.46	-1.17	0.00149382	0.00374174	Control	97.5825	93.5937	98.6428	Treat	82.7806	80.5242	84.0845
FBgn0013762	Cdk5	37.98	29.21	-1.3	0.00408237	0.00782605	Control	37.7827	35.5923	40.5698	Treat	27.8902	29.852	29.8761
FBgn0013771	Cyp6a9	11.87	0.69	-17.2	1.26671e-05	0.000405342	Control	12.5113	12.1439	10.9681	Treat	0.471896	0.822785	0.789137
FBgn0013983	imd	52.59	67.91	1.29	0.00544424	0.00975666	Control	49.5939	57.5308	50.6376	Treat	69.0153	66.9775	67.7282
FBgn0013988	Strn-Mlck	9.77	27.59	2.82	0.00204355	0.00462435	Control	9.13803	10.2536	9.91792	Treat	31.0881	20.6395	31.0491
FBgn0013998	Nsf2	36.47	25.39	-1.44	0.000326601	0.00164385	Control	36.8408	36.1495	36.4186	Treat	24.0981	25.2411	26.8441
FBgn0014026	RpL7A	4971.96	5792.6	1.17	1.81256e-05	0.000453722	Control	4968.15	4978.13	4969.61	Treat	5774.49	5863.59	5739.71
FBgn0014184	Oda	711.37	320.04	-2.22	7.56876e-06	0.000385339	Control	717.175	731.061	685.878	Treat	328.38	308.29	323.462
FBgn0014189	Hel25E	107.65	82.67	-1.3	0.00257871	0.00548169	Control	101.662	113.005	108.279	Treat	79.5582	86.5169	81.9271
FBgn0014396	tim	5.78	0.7	-8.26	5.09242e-05	0.000643081	Control	5.48218	6.297	5.55851	Treat	0.517936	0.900772	0.690387
FBgn0014930	CG2846	55.48	23.48	-2.36	0.00084035	0.00266145	Control	52.0452	60.746	53.6387	Treat	19.6982	25.4859	25.2635
FBgn0015011	Ahcy89E	87.26	354.64	4.06	0.000963383	0.00290727	Control	81.9917	93.4978	86.3005	Treat	466.159	318.235	279.526
FBgn0015033	Cyp4d8	25.37	5.03	-5.04	0.00138997	0.00359398	Control	28.9628	25.2724	21.8695	Treat	3.48663	4.49332	7.0981
FBgn0015035	Cyp4e3	8.22	203.75	24.79	8.68126e-06	0.000385339	Control	7.38402	9.28527	8.00223	Treat	216.934	225.181	169.135
FBgn0015038	Cyp9b1	22.52	91.9	4.08	0.000163511	0.0011484	Control	20.8885	24.0874	22.5991	Treat	75.8187	98.2803	101.608
FBgn0015039	Cyp9b2	1178.7	741.69	-1.59	0.00186337	0.00433123	Control	1181.6	1130.45	1224.04	Treat	714.294	829.753	681.012
FBgn0015218	eIF-4E	366.14	260.59	-1.41	0.00124983	0.00339102	Control	355.512	387.5	355.396	Treat	245.662	263.822	272.286
FBgn0015222	Fer1HCH	1111.27	1548.65	1.39	3.73704e-05	0.000588433	Control	1093.85	1115.4	1124.55	Treat	1584.87	1507.82	1553.25
FBgn0015239	Hr78	83.22	51.11	-1.63	0.000380959	0.00178764	Control	82.3692	84.8652	82.4244	Treat	49.1107	55.6176	48.6041
FBgn0015282	Pros26.4	206.47	328.52	1.59	0.00107874	0.00310331	Control	200.217	210.181	208.997	Treat	360.897	301.32	323.357
FBgn0015288	RpL22	2087.44	2412.83	1.16	0.00150753	0.00376159	Control	2051.24	2107.13	2103.94	Treat	2368.39	2493.21	2376.88
FBgn0015298	Srp19	127.52	104.65	-1.22	0.00186245	0.00433123	Control	126.062	128.179	128.322	Treat	100.298	103.803	109.854
FBgn0015338	CG5861	45.18	31.14	-1.45	0.00157679	0.00385631	Control	44.5489	43.7321	47.2618	Treat	30.0892	33.8503	29.4845
FBgn0015477	Rme-8	20.69	13.98	-1.48	0.000961608	0.00290416	Control	21.549	20.6044	19.915	Treat	13.3374	15.0946	13.517
FBgn0015571	alpha-Est3	48.74	61.27	1.26	0.00480243	0.00884653	Control	49.1861	45.7761	51.2622	Treat	63.6142	58.6735	61.519
FBgn0015582	dare	18.2	11.36	-1.6	0.00375327	0.00736139	Control	18.1297	20.2198	16.2519	Treat	10.4204	11.5396	12.1223
FBgn0015585	Acp63F	24.09	5.2	-4.63	0.000146804	0.00110456	Control	22.2982	27.9048	22.0708	Treat	4.84944	4.71083	6.04439
FBgn0015589	Apc	15.49	5.61	-2.76	2.42361e-05	0.000514739	Control	15.5153	15.8997	15.0571	Treat	5.11712	5.83422	5.89092
FBgn0015609	CadN	10.98	2.13	-5.15	3.12297e-05	0.000549458	Control	11.0823	11.3583	10.5143	Treat	1.81129	2.47307	2.10984
FBgn0015622	Cnx99A	252.71	144.96	-1.74	0.000790045	0.00257308	Control	254.957	253.109	250.056	Treat	128.497	157.778	148.595
FBgn0015766	Msr-110	168.53	11.96	-14.09	3.04429e-05	0.000542829	Control	182.401	177.223	145.974	Treat	9.59062	12.3606	13.9288
FBgn0015772	Nak	22.13	13.32	-1.66	0.0021139	0.00474413	Control	21.5443	22.7235	22.1236	Treat	12.4923	15.2834	12.1848
FBgn0015774	NetB	7.63	2.48	-3.08	0.000287143	0.00154235	Control	7.05373	7.787	8.04036	Treat	2.95189	2.33656	2.14521
FBgn0015776	nrv1	73.98	48.3	-1.53	0.000557538	0.00213659	Control	70.6409	78.378	72.9099	Treat	46.0115	47.9727	50.9139
FBgn0015801	Reg-5	201.88	609.95	3.02	2.11841e-05	0.00048949	Control	216.647	186.274	202.722	Treat	606.187	590.509	633.169
FBgn0015806	S6k	40.23	25.79	-1.56	0.00247992	0.00533559	Control	39.5259	42.4339	38.7437	Treat	22.8547	27.9488	26.5684
FBgn0015816	Slh	70.2	50.66	-1.39	0.00237813	0.00517936	Control	70.1842	71.7325	68.6818	Treat	46.3466	54.3063	51.3225
FBgn0015834	Trip1	297.44	353.08	1.19	0.0014288	0.00365148	Control	301.435	303.198	287.693	Treat	350.397	345.982	362.857
FBgn0015949	hrg	39.54	27.58	-1.43	2.78275e-06	0.000269256	Control	40.2555	39.1996	39.1785	Treat	27.4774	27.7283	27.5237
FBgn0016031	lama	57.62	99.31	1.72	0.00329853	0.00664024	Control	51.1091	64.1434	57.5935	Treat	108.611	89.1768	100.133
FBgn0016059	Sema-1b	35.04	13.23	-2.65	0.00023149	0.00138011	Control	33.1564	38.0319	33.9379	Treat	14.9662	12.755	11.9816
FBgn0016119	ATPsyn-Cf6	752.42	546.57	-1.38	0.00425765	0.0080827	Control	720.241	757.928	779.082	Treat	504.127	537.343	598.23
FBgn0016687	Nurf-38	301.42	167.43	-1.8	0.000710612	0.00246456	Control	287.82	313.806	302.623	Treat	149.171	172.543	180.57
FBgn0016715	Reg-2	1864.18	3473.46	1.86	1.18405e-05	0.000404669	Control	1897.46	1790.93	1904.14	Treat	3549.43	3401.01	3469.94
FBgn0016797	fz2	158.17	75.37	-2.1	7.56058e-05	0.000793028	Control	159.904	156.778	157.825	Treat	81.8113	73.9303	70.3749
FBgn0016978	snRNP-U1-70K	33.5	18.69	-1.79	0.000447133	0.0019301	Control	33.0556	35.1137	32.3212	Treat	17.0635	20.272	18.7386
FBgn0016984	sktl	30.27	21.28	-1.42	0.00134404	0.00351538	Control	30.5039	30.2519	30.0628	Treat	19.5013	22.675	21.6582
FBgn0017457	U2af38	20.65	13.67	-1.51	0.00235889	0.00515183	Control	21.5362	18.8794	21.544	Treat	14.3876	12.5889	14.0375
FBgn0017482	T3dh	104.6	39.8	-2.63	0.00156981	0.00384463	Control	100.549	110.549	102.715	Treat	30.7468	46.9791	41.6795
FBgn0017545	RpS3A	5168.84	6558.91	1.27	3.77607e-05	0.000589308	Control	5086.58	5230.32	5189.63	Treat	6654.2	6458.28	6564.26
FBgn0017566	ND75	116.99	79.23	-1.48	0.00152507	0.00378246	Control	118.383	120.913	111.688	Treat	72.5916	80.5799	84.5274
FBgn0017572	Mo25	89.34	64.43	-1.39	0.00106008	0.00308007	Control	88.0859	87.616	92.3261	Treat	60.0503	67.2288	66.0002
FBgn0019661	roX1	99.77	33.3	-3	0.0052547	0.00947349	Control	83.5611	136.836	78.9273	Treat	28.9072	38.431	32.5638
FBgn0019925	Surf4	473.43	327.19	-1.45	0.00320493	0.00650144	Control	457.912	492.036	470.327	Treat	293.558	334.708	353.319
FBgn0019960	CG6455	53.29	38.93	-1.37	0.000576909	0.00218086	Control	53.7453	55.6327	50.4832	Treat	38.1272	38.7455	39.9269
FBgn0020235	ATPsyn-gamma	610.19	391.75	-1.56	0.00200039	0.00456281	Control	594.423	620.483	615.67	Treat	348.789	396.542	429.916
FBgn0020236	ATPCL	443.5	179.54	-2.47	0.00206011	0.00465282	Control	452.688	480.692	397.115	Treat	143.714	214.206	180.692
FBgn0020240	Mcr	24.83	15.36	-1.62	0.00112872	0.00318473	Control	24.6434	24.0422	25.7917	Treat	13.8778	16.7673	15.423
FBgn0020255	ran	357.9	208.99	-1.71	0.00108815	0.00312402	Control	333.226	381.721	358.747	Treat	188.462	220.556	217.951
FBgn0020257	ppa	22.77	7.21	-3.16	0.00048475	0.00201075	Control	22.1177	23.8833	22.3003	Treat	8.92253	6.23027	6.4625
FBgn0020278	loco	31.99	76.7	2.4	0.000156747	0.00112933	Control	31.9793	33.6077	30.393	Treat	77.2202	69.1418	83.7437
FBgn0020370	TppII	75.71	63.11	-1.2	0.00120074	0.00330924	Control	75.5863	73.7021	77.828	Treat	65.0927	62.1203	62.1029
FBgn0020388	Pcaf	44.27	80.64	1.82	5.73512e-05	0.000683608	Control	45.6033	43.1797	44.027	Treat	79.5857	77.1316	85.1899
FBgn0020392	Nmt	59.68	42.36	-1.41	0.00293458	0.00607933	Control	61.7989	58.8883	58.359	Treat	38.2149	44.7504	44.1181
FBgn0020412	JIL-1	18.76	10.33	-1.82	0.000982467	0.00294208	Control	19.2258	18.5369	18.5182	Treat	9.6742	11.8108	9.5018
FBgn0020439	fau	15.42	4.69	-3.29	0.00107764	0.00310331	Control	17.9029	14.1363	14.2238	Treat	5.47277	4.98203	3.60655
FBgn0020440	Fak56D	30.02	17.89	-1.68	0.000289753	0.00154575	Control	27.8604	31.581	30.6077	Treat	17.4281	17.5848	18.6636
FBgn0020445	E23	56.74	130.68	2.3	0.0049322	0.00902542	Control	49.1057	61.1412	59.9681	Treat	164.984	108.015	119.026
FBgn0020510	Abi	46.17	33.05	-1.4	0.00153926	0.0037997	Control	49.1092	42.9756	46.4367	Treat	34.2623	32.8077	32.0713
FBgn0020618	Rack1	4323.07	4640.13	1.07	0.000514423	0.00205611	Control	4355.47	4319.24	4294.51	Treat	4612.56	4691.98	4615.84
FBgn0020621	Pkn	37.78	25.9	-1.46	0.00399765	0.0076964	Control	40.2018	34.9828	38.1468	Treat	25.4847	28.2964	23.9149
FBgn0020906	Jon25Bi	71.01	0.3	-236.7	4.32911e-05	0.000610162	Control	70.9781	54.82	87.2262	Treat	0.729721	0	0.181906
FBgn0021953	Fatp	39.66	19.84	-2	2.9953e-05	0.000539016	Control	40.4846	40.9814	37.5268	Treat	20.0083	20.3406	19.1689
FBgn0022224	ubl	143.7	97.29	-1.48	0.0020706	0.00467381	Control	130.676	147.958	152.47	Treat	92.0253	100.317	99.5202
FBgn0022238	lolal	121.78	89.98	-1.35	0.000717382	0.0024769	Control	126.926	116.07	122.333	Treat	91.6606	86.5845	91.6969
FBgn0022344	CG10340	48.88	23.68	-2.06	4.9419e-05	0.000639062	Control	49.3728	50.0966	47.1557	Treat	22.8573	22.8296	25.3592
FBgn0022382	Pka-R2	12.32	5.5	-2.24	0.00019413	0.00126988	Control	12.1073	12.0071	12.8332	Treat	5.25101	6.17023	5.07185
FBgn0022774	Oat	3997.29	6013.62	1.5	0.000557226	0.00213659	Control	3790.35	4234.53	3966.99	Treat	6318.83	5872.47	5849.55
FBgn0022893	Df31	208.8	114.53	-1.82	0.000210468	0.00133205	Control	207.452	199.228	219.735	Treat	122.298	107.582	113.713
FBgn0022984	qkr58E-3	39.68	28.98	-1.37	0.0022024	0.0048977	Control	40.6371	38.051	40.3491	Treat	31.3075	28.1564	27.4642
FBgn0023000	mth	49.03	21.04	-2.33	0.000222817	0.00135953	Control	51.4766	48.0406	47.5866	Treat	23.6788	19.1984	20.2333
FBgn0023081	gek	16.23	11.07	-1.47	1.9342e-06	0.000269256	Control	16.1618	16.0301	16.5105	Treat	11.1055	11.0858	11.0331
FBgn0023094	cyc	8.83	2.38	-3.71	0.000665784	0.00236784	Control	8.98031	8.49786	9.01368	Treat	3.01852	1.7317	2.37875
FBgn0023170	RpL39	12534.3	16197.7	1.29	0.00129261	0.00345021	Control	12165.1	12740.2	12697.6	Treat	16706.6	15303.5	16583.1
FBgn0023171	rnh1	38.23	24.82	-1.54	0.00138195	0.00357859	Control	35.7201	40.3554	38.6141	Treat	22.9316	25.102	26.4337
FBgn0023175	Prosalpha7	220.19	350.46	1.59	0.00140118	0.00361641	Control	218.926	221.188	220.455	Treat	387.772	316.858	346.755
FBgn0023211	Elongin-C	365.7	263.58	-1.39	0.00210605	0.00473468	Control	391.848	346.615	358.645	Treat	260.71	252.264	277.764
FBgn0023212	Elongin-B	170.23	143.14	-1.19	0.00371996	0.00731075	Control	171.228	174.472	164.986	Treat	141.961	137.99	149.48
FBgn0023213	eIF4G	192.28	127.39	-1.51	0.00342868	0.00686264	Control	180.75	205.829	190.268	Treat	113.899	132.587	135.674
FBgn0023516	Pex5	96.48	65.47	-1.47	0.000395283	0.00181348	Control	100.898	92.6819	95.8664	Treat	62.9485	68.6377	64.8268
FBgn0023530	CG3740	55.25	112.79	2.04	4.89128e-05	0.000639062	Control	54.388	56.5673	54.8083	Treat	106.302	111.67	120.389
FBgn0023537	CG17896	344.63	208.17	-1.66	0.00548361	0.0098092	Control	334.183	346.426	353.281	Treat	173.297	237.426	213.789
FBgn0024179	wit	27.79	3.69	-7.53	1.04531e-05	0.000388754	Control	28.0397	29.7468	25.5697	Treat	3.31465	4.13583	3.63005
FBgn0024183	vig	51.11	23.27	-2.2	0.00115028	0.00321995	Control	47.0166	60.7364	45.5711	Treat	22.6221	23.0803	24.1075
FBgn0024273	WASp	22.45	12.93	-1.74	0.000926745	0.00284861	Control	22.6392	22.3474	22.3497	Treat	14.0791	13.348	11.3689
FBgn0024314	Plap	51	67.82	1.33	0.00272771	0.00572058	Control	52.4441	48.5678	51.9757	Treat	72.6939	65.8862	64.8919
FBgn0024326	Mkk4	46	31.47	-1.46	4.16592e-05	0.000609204	Control	44.3149	46.8002	46.8759	Treat	31.8555	31.3571	31.2068
FBgn0024689	fws	28.24	19.71	-1.43	0.000403562	0.00183672	Control	28.3499	28.9244	27.4329	Treat	18.9835	20.87	19.2698
FBgn0024740	Lip2	56.18	6.62	-8.49	7.73252e-06	0.000385339	Control	51.8089	60.5182	56.2119	Treat	6.0034	7.36741	6.497
FBgn0024754	Flo-1	76.87	67.31	-1.14	0.00515264	0.0093153	Control	75.6322	74.8052	80.1857	Treat	66.1934	67.1676	68.5672
FBgn0024807	DIP1	38.51	26.27	-1.47	0.00149077	0.00374018	Control	37.9182	39.7943	37.8092	Treat	26.4924	28.2689	24.0491
FBgn0024833	AP-47	50.15	32.16	-1.56	0.000428502	0.0018886	Control	50.0327	48.876	51.5475	Treat	34.3288	30.0132	32.1382
FBgn0024891	ferrochelatase	45.17	69.93	1.55	0.000415739	0.00186002	Control	48.6053	44.059	42.8481	Treat	68.8679	69.0387	71.8779
FBgn0024957	Irp-1B	325.76	756.96	2.32	4.37349e-05	0.000610162	Control	325.678	337.878	313.729	Treat	704.929	804.686	761.252
FBgn0024980	Syx4	30.44	7.29	-4.18	0.000814627	0.00262902	Control	28.4947	31.1599	31.6608	Treat	5.126	8.92987	7.8266
FBgn0025352	Thiolase	837.97	478.79	-1.75	1.44046e-05	0.000429389	Control	848.078	831.036	834.789	Treat	466.274	499.147	470.956
FBgn0025456	CREG	1308.87	3719.6	2.84	0.000479979	0.00200248	Control	1227.05	1342.11	1357.44	Treat	4399.71	3189.65	3569.44
FBgn0025578	Lcp9	43.93	2.23	-19.7	0.00435112	0.00822019	Control	59.8643	26.5946	45.3263	Treat	0.81962	5.14464	0.715108
FBgn0025592	Gyk	58.8	32.14	-1.83	0.000461035	0.00196146	Control	56.8035	63.588	55.9994	Treat	29.8781	34.4384	32.1119
FBgn0025595	GRHR	275.08	223.35	-1.23	0.00423199	0.0080379	Control	286.565	266.934	271.737	Treat	227.666	210.959	231.426
FBgn0025615	Torsin	79.9	57.55	-1.39	0.000414204	0.00186002	Control	79.705	80.9645	79.0164	Treat	54.2893	58.4192	59.9322
FBgn0025628	CG4199	116.35	91.61	-1.27	0.0013065	0.00347538	Control	121.525	117.177	110.356	Treat	89.9703	91.9501	92.9191
FBgn0025693	CG11163	35.91	7.67	-4.68	4.00133e-05	0.000600958	Control	36.1165	36.0996	35.512	Treat	8.95046	6.77153	7.28908
FBgn0025725	alphaCop	104.77	51.42	-2.04	0.00129805	0.00345526	Control	98.8085	111.357	104.157	Treat	43.6218	57.6729	52.9693
FBgn0025741	plexA	78.37	34.98	-2.24	0.000494653	0.00202293	Control	71.7131	81.7596	81.6281	Treat	36.3432	37.9764	30.634
FBgn0025742	mtm	40.1	31.23	-1.28	0.000696855	0.00243371	Control	41.6846	39.7728	38.8459	Treat	31.0623	32.188	30.4371
FBgn0025777	homer	22.65	12.12	-1.87	0.000168804	0.00117292	Control	23.8331	22.1287	21.9753	Treat	12.8461	12.2422	11.2616
FBgn0026076	UBL3	21.22	15.27	-1.39	0.00460941	0.00858136	Control	21.5692	21.1771	20.918	Treat	15.5861	16.5867	13.6287
FBgn0026150	ApepP	193.92	79.8	-2.43	0.000331594	0.00165617	Control	177.83	195.688	208.229	Treat	89.7195	72.6831	77.0122
FBgn0026189	prominin-like	68.94	23.26	-2.96	2.43858e-05	0.000514739	Control	67.4344	70.2411	69.1515	Treat	25.0098	21.1964	23.5593
FBgn0026199	myo	50.84	26.07	-1.95	0.000122998	0.00100669	Control	49.2452	51.8659	51.4201	Treat	26.0567	28.0034	24.1403
FBgn0026238	gus	91.9	51.51	-1.78	0.00150045	0.00375112	Control	87.0029	93.6086	95.0807	Treat	58.816	49.1134	46.6155
FBgn0026259	eIF5B	77.39	49.44	-1.57	0.000828005	0.00263732	Control	76.6806	79.7245	75.7667	Treat	44.9235	50.9703	52.4314
FBgn0026262	bip2	30.56	14	-2.18	0.000191555	0.00126142	Control	30.261	30.8028	30.6238	Treat	13.4356	15.7032	12.8722
FBgn0026263	bip1	18.64	10.13	-1.84	0.000212987	0.001339	Control	18.7096	18.2347	18.9704	Treat	10.6389	9.19541	10.5575
FBgn0026315	Ugt35a	6.09	24.07	3.95	0.000123686	0.00100669	Control	5.05177	6.87335	6.33021	Treat	22.3345	24.834	25.0377
FBgn0026372	RpL23A	5028.47	5643.13	1.12	0.00137404	0.00356519	Control	5046.77	5097.93	4940.72	Treat	5517.89	5719.79	5691.72
FBgn0026379	Pten	16.27	9.51	-1.71	0.000245148	0.00139201	Control	16.0068	17.1591	15.6355	Treat	10.1458	9.10045	9.27945
FBgn0026380	Prosbeta3	222.52	456.13	2.05	0.00115149	0.00322104	Control	213.647	222.361	231.557	Treat	527.077	396.893	444.429
FBgn0026417	Hus1-like	4.02	9.44	2.35	0.00134228	0.00351345	Control	3.5715	4.0964	4.40616	Treat	11.0309	8.99174	8.29176
FBgn0026479	Drp1	42.46	28.03	-1.51	0.00167912	0.00403009	Control	45.9512	41.4701	39.9445	Treat	28.7301	26.0694	29.2763
FBgn0026562	BM-40-SPARC	1233.37	1053.44	-1.17	0.00269574	0.00567792	Control	1229.77	1260.5	1209.84	Treat	1010.38	1075.76	1074.18
FBgn0026566	CG1307	65.36	40.44	-1.62	0.00187923	0.00435734	Control	61.4158	70.8753	63.7985	Treat	36.7177	43.5922	41.0024
FBgn0026593	CG5707	15.22	10.01	-1.52	0.000415964	0.00186002	Control	15.6572	15.4907	14.509	Treat	10.6178	9.82863	9.58181
FBgn0026630	nes	27.87	5.84	-4.77	9.47666e-05	0.00088532	Control	27.7297	28.4379	27.4395	Treat	5.22008	5.16634	7.14411
FBgn0026753	Vha13	327.37	225.06	-1.45	0.00217239	0.00484754	Control	349.534	307.561	325.018	Treat	231.425	208.215	235.529
FBgn0026878	CG4325	160.97	436.67	2.71	0.000809157	0.00261353	Control	154.169	155.385	173.362	Treat	374.302	409.739	525.967
FBgn0027057	CSN1b	56.43	43.81	-1.29	0.000286848	0.00154235	Control	57.3602	54.5078	57.422	Treat	44.9058	43.1273	43.4113
FBgn0027093	Aats-arg	50.86	29.51	-1.72	0.0037553	0.00736167	Control	49.8693	54.2719	48.4294	Treat	24.8452	30.7618	32.923
FBgn0027106	inx7	26.62	197.29	7.41	0.00184479	0.00430569	Control	27.6102	25.2793	26.9626	Treat	146.156	137.524	308.182
FBgn0027291	l(1)G0156	123.06	72.84	-1.69	0.00113137	0.00318535	Control	127.349	127.504	114.324	Treat	68.744	69.2275	80.5593
FBgn0027338	Kap-alpha3	318.06	194.98	-1.63	3.61386e-05	0.000583827	Control	306.762	329.326	318.099	Treat	193.177	200.049	191.716
FBgn0027339	jim	45.05	23.62	-1.91	0.00131291	0.0034771	Control	42.1053	46.8311	46.2283	Treat	21.3569	27.1977	22.299
FBgn0027358	Tim9b	16.38	5.14	-3.19	0.00105946	0.00308007	Control	16.4933	19.784	12.8491	Treat	5.44953	5.13646	4.83533
FBgn0027492	wdb	51.93	30.45	-1.71	0.00142598	0.00364904	Control	51.5185	50.936	53.3413	Treat	26.8869	33.9839	30.4666
FBgn0027493	CG17273	32.67	66.79	2.04	0.00227845	0.00502076	Control	32.2149	38.6769	27.1291	Treat	67.8924	68.9529	63.5389
FBgn0027513	ana2	16.21	0.95	-17.06	9.09896e-05	0.000864512	Control	15.4582	18.9024	14.2647	Treat	1.41255	0.709309	0.739458
FBgn0027525	CG7686	87.56	119.77	1.37	0.00203999	0.00462074	Control	90.4168	90.8711	81.4038	Treat	123.631	113.816	121.848
FBgn0027539	CG5807	11.04	5.71	-1.93	0.00203105	0.00460656	Control	12.9681	9.84006	10.3209	Treat	5.42955	5.85266	5.84574
FBgn0027547	CG1927	859.89	408.04	-2.11	0.000555653	0.00213355	Control	877.588	845.577	856.492	Treat	351.229	448.845	424.036
FBgn0027552	CG10863	1231.65	828.46	-1.49	0.000274736	0.00149392	Control	1231.37	1231.64	1231.95	Treat	775.154	847.674	862.538
FBgn0027554	CG8042	74.36	56.55	-1.31	0.00019414	0.00126988	Control	74.8155	73.1265	75.1491	Treat	56.8842	58.2217	54.5386
FBgn0027561	CG18659	108.88	72.82	-1.5	0.00072914	0.00249727	Control	106.747	115.613	104.277	Treat	76.7212	69.2652	72.4633
FBgn0027565	CG5498	22.26	17.11	-1.3	0.00468252	0.00868657	Control	22.852	21.2407	22.6966	Treat	18.3547	17.0071	15.9685
FBgn0027568	Cand1	44.65	31.63	-1.41	0.000153891	0.00111908	Control	46.4083	42.7247	44.8305	Treat	31.6809	31.9053	31.2994
FBgn0027569	cert	52.19	97.58	1.87	0.000914655	0.0028235	Control	52.0339	55.1231	49.4181	Treat	88.386	94.8463	109.505
FBgn0027570	Nep2	53.27	8.29	-6.43	4.21813e-05	0.000609519	Control	53.0524	56.1416	50.606	Treat	8.11832	9.76898	6.97773
FBgn0027580	CG1516	919.6	491.73	-1.87	0.00403977	0.00774818	Control	922.925	927.835	908.032	Treat	406.786	589.346	479.069
FBgn0027582	CG6230	43.76	24.85	-1.76	0.000583709	0.00219411	Control	43.9352	44.3411	43.0106	Treat	22.112	26.5828	25.8554
FBgn0027583	CG7601	31.78	15.61	-2.04	0.000337225	0.00167115	Control	32.5275	29.7439	33.0714	Treat	15.4198	17.1637	14.2608
FBgn0027588	CG14476	259.36	165.16	-1.57	0.00104242	0.00304776	Control	261.332	254.227	262.51	Treat	148.597	176.391	170.482
FBgn0027590	CG16936	1777.82	1325.97	-1.34	0.000318982	0.00162402	Control	1853.23	1729.28	1750.96	Treat	1351.42	1335.46	1291.04
FBgn0027594	drpr	33.44	16.96	-1.97	0.00175204	0.00414149	Control	32.5357	35.398	32.3861	Treat	14.0862	18.4849	18.3137
FBgn0027596	CG10249	42.82	20.03	-2.14	0.000228789	0.00137238	Control	44.369	43.1565	40.9447	Treat	20.2947	21.8254	17.9831
FBgn0027601	pdgy	680.04	945.97	1.39	0.000701333	0.00244309	Control	660.071	655.715	724.327	Treat	956.053	919.863	961.993
FBgn0027607	CG8230	44.94	32.16	-1.4	0.000252324	0.0014157	Control	46.9293	44.4764	43.424	Treat	31.7687	31.6148	33.0983
FBgn0027615	CG6404	10.18	4.82	-2.11	0.00054576	0.00211325	Control	11.0904	10.6079	8.82882	Treat	4.7404	4.75251	4.95452
FBgn0027654	jdp	78.49	53.35	-1.47	0.000192074	0.00126271	Control	82.1874	74.7584	78.5199	Treat	52.5171	53.1512	54.3831
FBgn0027657	glob1	164.2	518.75	3.16	0.0030056	0.00618708	Control	161.811	196.015	134.783	Treat	402.264	499.462	654.536
FBgn0027660	blot	13.98	4.95	-2.82	0.000401935	0.00183218	Control	14.1246	15.0828	12.7453	Treat	4.49481	4.52201	5.83014
FBgn0027779	VhaSFD	167.16	110.72	-1.51	5.04049e-05	0.000639062	Control	173.573	164.835	163.076	Treat	109.057	113.148	109.957
FBgn0027885	Aac11	56.32	37.08	-1.52	0.00140897	0.00362642	Control	53.3521	59.8717	55.7262	Treat	39.5339	37.4055	34.3052
FBgn0027945	ppl	1695.5	2451.4	1.45	0.00142845	0.00365148	Control	1644.2	1727.18	1715.12	Treat	2597.61	2244.47	2512.13
FBgn0028331	l(1)G0289	162.35	108.04	-1.5	0.000122402	0.00100627	Control	167.462	161.504	158.095	Treat	110.917	109.811	103.403
FBgn0028381	decay	143.88	50.42	-2.85	0.000121447	0.00100477	Control	151.259	131.698	148.687	Treat	45.4801	55.2481	50.5387
FBgn0028473	CG8801	284.97	409.45	1.44	0.000770994	0.00254835	Control	301.512	286.891	266.499	Treat	410.665	397.238	420.456
FBgn0028479	Mtpalpha	534.5	284.38	-1.88	2.43397e-05	0.000514739	Control	516.317	544.01	543.177	Treat	279.393	297.295	276.46
FBgn0028490	CG31705	811.3	637.03	-1.27	0.00125629	0.00339269	Control	853.523	793.322	787.06	Treat	643.519	649.025	618.545
FBgn0028500	Rich	21.12	14.62	-1.44	0.00225692	0.00498207	Control	21.8225	20.6763	20.8512	Treat	13.1761	15.472	15.2238
FBgn0028526	CG15293	193.35	986.72	5.1	0.00133718	0.00351001	Control	171.473	226.533	182.05	Treat	676.72	1025.88	1257.55
FBgn0028530	mTTF	32.73	23.96	-1.37	0.000801609	0.00259516	Control	32.8313	30.8431	34.5293	Treat	24.3198	23.5425	24.0031
FBgn0028537	CG31775	247.17	1272.87	5.15	4.29239e-05	0.000609519	Control	272.488	213.341	255.688	Treat	1237.01	1197.52	1384.08
FBgn0028542	nimB4	139.37	309.68	2.22	0.000239313	0.00138474	Control	151.843	134.559	131.693	Treat	324.819	281.683	322.523
FBgn0028546	ics	86.37	43.87	-1.97	3.93037e-05	0.000596496	Control	86.3707	83.7148	89.0387	Treat	41.3564	45.5766	44.6767
FBgn0028577	pUf68	42.27	32.02	-1.32	0.00344597	0.00688312	Control	43.1423	43.463	40.2113	Treat	31.746	34.2414	30.0822
FBgn0028646	aralar1	208.07	710.36	3.41	0.000576438	0.00218086	Control	169.541	240.935	213.744	Treat	805.523	636.011	689.547
FBgn0028662	VhaPPA1-1	179.84	113.05	-1.59	3.48779e-05	0.000575299	Control	184.801	174.265	180.464	Treat	109.661	114.318	115.177
FBgn0028664	VhaM9.7-c	44.8	58.83	1.31	0.000606483	0.00224642	Control	42.843	47.1139	44.4399	Treat	58.7158	58.5108	59.2683
FBgn0028670	Vha100-2	41.87	11.48	-3.65	0.000201595	0.00130987	Control	45.8993	40.8901	38.8081	Treat	9.6581	11.665	13.1225
FBgn0028685	Rpt4	179.07	259.6	1.45	0.00176856	0.00416039	Control	183.482	177.267	176.468	Treat	284.344	242.063	252.4
FBgn0028687	Rpt1	183.12	273.85	1.5	0.00208182	0.00469101	Control	183.92	182.182	183.261	Treat	304.556	252.902	264.103
FBgn0028688	Rpn7	149.01	242.02	1.62	0.00266196	0.00563412	Control	142.39	158.011	146.628	Treat	273.751	220.388	231.92
FBgn0028689	Rpn6	265.71	436.13	1.64	0.00169533	0.00405096	Control	257.672	272.711	266.734	Treat	488.16	392.439	427.795
FBgn0028691	Rpn9	206.23	305.67	1.48	0.0027022	0.00568539	Control	200.784	210.671	207.229	Treat	337.186	276.583	303.235
FBgn0028694	Rpn11	178.31	349.01	1.96	0.000190337	0.00125977	Control	180.169	176.242	178.526	Treat	380.643	319.92	346.462
FBgn0028734	Fmr1	33.6	23.81	-1.41	0.000740304	0.00250293	Control	34.2639	34.0474	32.4985	Treat	24.6312	24.5421	22.2488
FBgn0028741	fab1	29.92	19.56	-1.53	0.000609143	0.00225256	Control	29.9414	29.3154	30.51	Treat	17.9396	20.5009	20.2286
FBgn0028833	Dak1	114.27	81.85	-1.4	0.00255258	0.00543822	Control	117.017	110.264	115.542	Treat	77.0446	78.9435	89.5506
FBgn0028969	deltaCOP	177.5	123.31	-1.44	0.0053343	0.00959927	Control	172.725	177.452	182.334	Treat	108.127	127.633	134.165
FBgn0028978	trbl	14.84	42.35	2.85	1.02065e-05	0.000388754	Control	14.6274	14.7569	15.1265	Treat	41.6108	40.1232	45.3045
FBgn0028985	Spn4	979.55	620.33	-1.58	0.000140291	0.00108576	Control	988.621	974.872	975.163	Treat	659.371	593.694	607.919
FBgn0029093	cathD	4154.22	9983.09	2.4	9.39908e-05	0.000882484	Control	4356.06	4090.01	4016.59	Treat	10750.8	9073.67	10124.8
FBgn0029113	Uba2	34.38	23.28	-1.48	0.000475887	0.00198849	Control	36.4604	32.4431	34.2326	Treat	23.5553	22.5631	23.7069
FBgn0029118	Sucb	622.42	425.31	-1.46	0.000975147	0.00292919	Control	634.285	612.422	620.553	Treat	391.773	453.75	430.412
FBgn0029152	Mkrn1	24.42	13.01	-1.88	0.000387823	0.00180077	Control	23.0441	23.8465	26.3597	Treat	14.0698	12.3229	12.6388
FBgn0029175	Ext2	16.05	9.22	-1.74	5.88451e-05	0.000690061	Control	15.1772	16.7129	16.2511	Treat	9.17898	9.06906	9.41746
FBgn0029507	Tsp42Ed	224.58	648.77	2.89	0.000495243	0.00202293	Control	231.287	219.707	222.734	Treat	750.964	532.507	662.843
FBgn0029629	CG8636	264.37	302.92	1.15	0.00147111	0.00372038	Control	267.09	260.52	265.512	Treat	300.951	295.775	312.038
FBgn0029693	CG6379	14.07	9.04	-1.56	7.12988e-05	0.000766936	Control	14.2945	13.8011	14.1186	Treat	9.38033	8.62838	9.1079
FBgn0029715	CG11444	218.66	147.42	-1.48	0.00106134	0.00308144	Control	209.656	218.091	228.244	Treat	136.436	149.851	155.979
FBgn0029736	CG4041	34.32	27.02	-1.27	0.00171627	0.00407417	Control	35.3528	33.1222	34.4975	Treat	25.9164	26.8244	28.3247
FBgn0029783	Sirt4	18.09	30.37	1.68	0.000456783	0.00195626	Control	18.3514	18.1771	17.7329	Treat	32.8193	27.8528	30.4386
FBgn0029823	CG3011	1385.36	2857.18	2.06	0.00171094	0.00406982	Control	1280.48	1447.78	1427.81	Treat	3378.43	2598.52	2594.58
FBgn0029868	CG3446	165.39	123.36	-1.34	1.54205e-05	0.000431304	Control	163.798	163.248	169.114	Treat	123.499	124.01	122.572
FBgn0029882	CG3226	96.25	46.64	-2.06	0.000755721	0.00252878	Control	95.8792	95.4127	97.453	Treat	53.0714	46.4943	40.352
FBgn0029888	CG3192	125.17	87.51	-1.43	0.00114497	0.00321431	Control	123.833	123.717	127.972	Treat	83.4151	84.1475	94.973
FBgn0029935	CG4615	36.95	11.4	-3.24	9.59092e-06	0.000387501	Control	34.534	38.304	38.0053	Treat	10.9159	11.9107	11.3673
FBgn0029941	CG1677	46.03	29.61	-1.55	0.00141994	0.00364075	Control	48.6534	43.1036	46.3434	Treat	28.9129	32.1662	27.7488
FBgn0029980	CG10778	58.17	31.27	-1.86	0.00502133	0.0091414	Control	49.5172	59.8343	65.1442	Treat	35.3237	31.2953	27.1776
FBgn0029990	CG2233	11741.6	23760.7	2.02	0.000579454	0.00218414	Control	11498.6	12160.1	11566.2	Treat	26980.2	21458.3	22843.5
FBgn0030018	slpr	14.88	9.68	-1.54	0.00128157	0.00343954	Control	15.3973	14.307	14.9305	Treat	9.84611	10.4052	8.78276
FBgn0030029	CG15343	187.36	32.95	-5.69	4.78702e-05	0.000637193	Control	169.343	197.496	195.247	Treat	33.7806	28.155	36.9224
FBgn0030035	CG11190	27.76	21.62	-1.28	2.2681e-06	0.000269256	Control	28.0049	27.518	27.7711	Treat	21.5163	21.5712	21.7711
FBgn0030040	CG15347	208.61	51.63	-4.04	0.00260759	0.00553405	Control	221.086	199.503	205.249	Treat	42.5793	37.1706	75.1262
FBgn0030041	CG12116	1063.68	1804.44	1.7	0.00313839	0.00640305	Control	982.835	1175.61	1032.61	Treat	1611.94	2008.33	1793.05
FBgn0030048	CG12112	11.36	5.37	-2.12	0.00120862	0.00332371	Control	10.1188	13.0408	10.9185	Treat	5.29785	5.85902	4.95247
FBgn0030060	CG2004	32.51	18.23	-1.78	0.000160091	0.00114288	Control	31.773	32.2446	33.5182	Treat	18.212	19.4752	16.9949
FBgn0030079	CG7267	939.86	854.15	-1.1	0.00354956	0.0070468	Control	958.705	939.722	921.141	Treat	836.655	865.311	860.494
FBgn0030097	CG12115	21.56	0.1	-215.6	2.58019e-06	0.000269256	Control	24.9235	18.9267	20.8353	Treat	0.103778	0.108566	0.0905447
FBgn0030109	CG12121	55.77	36.52	-1.53	0.00303994	0.00623465	Control	52.9537	59.537	54.8108	Treat	32.7165	37.1462	39.6905
FBgn0030183	CG15309	113.34	189.01	1.67	0.00345352	0.0068927	Control	114.817	107.094	118.119	Treat	218.312	178.482	170.233
FBgn0030218	CG1628	8.95	2.97	-3.01	0.000970283	0.00291682	Control	8.24813	9.74103	8.86067	Treat	2.51034	2.62618	3.77467
FBgn0030245	CG1637	279.76	180.64	-1.55	0.000936483	0.00285467	Control	304.37	260.439	274.467	Treat	176.8	177.427	187.683
FBgn0030322	CG15220	26.89	36.97	1.37	0.00459546	0.00857681	Control	28.5184	26.9159	25.2442	Treat	38.9384	33.9104	38.0642
FBgn0030326	CG2444	2064	15223.8	7.38	8.70938e-05	0.00084884	Control	1937.57	2237.46	2016.97	Treat	14723	12425	18523.5
FBgn0030327	FucT6	23.43	42.43	1.81	0.00379438	0.00740852	Control	23.7565	24.4918	22.0424	Treat	37.1242	39.9277	50.2529
FBgn0030328	Amun	60.35	51.16	-1.18	0.000147896	0.00110581	Control	59.2328	61.1882	60.6142	Treat	51.4331	50.4893	51.568
FBgn0030332	CG9360	0.53	9.72	18.34	0.00026674	0.00146707	Control	0.722054	0.652604	0.200345	Treat	12.2486	8.19385	8.72387
FBgn0030341	p24-1	184.38	122.71	-1.5	0.0055484	0.00990242	Control	174.78	189.237	189.117	Treat	105.947	131.557	130.618
FBgn0030349	CG10353	19.61	9.55	-2.05	0.000338909	0.00167737	Control	19.9912	19.8246	19.0126	Treat	8.52641	10.6139	9.50462
FBgn0030354	Upf1	19.73	13.88	-1.42	0.000969079	0.00291545	Control	20.0597	19.6941	19.4252	Treat	14.7756	13.9952	12.8781
FBgn0030357	Sclp	44.25	27.44	-1.61	0.000362345	0.00173828	Control	43.9676	47.5791	41.2173	Treat	27.3583	27.8624	27.0933
FBgn0030366	Usp7	40.22	26.75	-1.5	0.000547413	0.00211648	Control	43.1038	38.3596	39.2115	Treat	25.8308	27.5154	26.9133
FBgn0030502	tth	136.43	87.04	-1.57	0.000351326	0.00171064	Control	130.487	136.442	142.367	Treat	81.9432	88.2525	90.9329
FBgn0030510	CG12177	10.69	5.03	-2.13	0.00143081	0.00365422	Control	8.83974	11.6695	11.5501	Treat	5.10663	4.88954	5.09736
FBgn0030520	Pdcd4	99.78	61.37	-1.63	0.00391677	0.0075868	Control	110.106	93.3078	95.9136	Treat	66.1863	53.9327	63.9958
FBgn0030529	Clic	26.57	16.53	-1.61	0.00169036	0.00404217	Control	29.3831	26.3312	23.9921	Treat	16.4686	15.9488	17.1777
FBgn0030555	Fbxl4	9.99	17.49	1.75	9.07879e-05	0.000864512	Control	10.5536	9.56728	9.84763	Treat	17.6151	18.025	16.8252
FBgn0030556	mRNA-cap	39.52	32.06	-1.23	0.00266671	0.00564112	Control	40.9561	38.1581	39.4466	Treat	30.8397	31.8359	33.4932
FBgn0030572	mRpS25	24.46	17.34	-1.41	0.00343833	0.00687336	Control	25.5488	23.9728	23.8642	Treat	18.9051	17.3052	15.8072
FBgn0030593	CG9512	145.71	31.25	-4.66	0.000456879	0.00195626	Control	135.006	157.18	144.941	Treat	23.7046	31.1599	38.886
FBgn0030594	CG9509	588.94	41.02	-14.36	6.53622e-05	0.000736498	Control	521.274	538.788	706.769	Treat	51.1776	37.7084	34.1688
FBgn0030595	CG14406	193.51	0.54	-358.35	8.31561e-06	0.000385339	Control	159.29	162.277	258.95	Treat	0.595016	0.622472	0.389358
FBgn0030662	CG9220	49.13	90.66	1.85	0.000484488	0.00201075	Control	49.6106	45.8073	51.959	Treat	97.1722	83.0331	91.7795
FBgn0030669	CG9240	60.59	42.27	-1.43	0.00031857	0.00162402	Control	62.0774	59.4837	60.2066	Treat	41.1059	40.9888	44.7152
FBgn0030676	CG12379	4.34	9.39	2.16	0.00123824	0.00336723	Control	4.11568	3.71981	5.19591	Treat	9.30887	9.7384	9.1371
FBgn0030685	Graf	19.34	8.46	-2.29	0.000660537	0.00235132	Control	21.5796	17.9094	18.5313	Treat	7.73932	9.57381	8.06955
FBgn0030693	CG8974	89.26	51.62	-1.73	0.000124012	0.00100679	Control	92.9771	83.3421	91.4497	Treat	52.5424	50.1339	52.1868
FBgn0030703	MSBP	412.58	328.54	-1.26	0.00223784	0.00495113	Control	408.38	399.79	429.577	Treat	340.533	331.984	313.11
FBgn0030724	Nipsnap	500.53	332.99	-1.5	0.000377146	0.00178037	Control	504.397	491.895	505.308	Treat	321.809	357.265	319.91
FBgn0030737	CG9914	244.42	105.08	-2.33	0.000213012	0.001339	Control	239.588	249.267	244.391	Treat	104.495	117.249	93.5019
FBgn0030740	CG9917	33.95	25.75	-1.32	0.00371758	0.00730974	Control	33.4918	33.8262	34.5301	Treat	26.0373	27.5877	23.6313
FBgn0030749	Anxb11	161.03	194.63	1.21	0.00552711	0.00986894	Control	164.534	158.009	160.541	Treat	190.194	186.41	207.292
FBgn0030802	CG9099	115.84	89.73	-1.29	0.00107921	0.00310331	Control	111.049	115.715	120.744	Treat	92.0478	86.6191	90.5305
FBgn0030836	CG8664	82.62	0.26	-317.77	1.81167e-05	0.000453722	Control	89.9672	95.5437	62.3349	Treat	0.279517	0	0.48775
FBgn0030837	CG8661	14.52	0.25	-58.08	7.52327e-05	0.000793028	Control	15.8569	17.198	10.5076	Treat	0.301388	0.315295	0.131479
FBgn0030850	CG8408	27.3	16.87	-1.62	0.001523	0.00378246	Control	27.6111	28.6242	25.6499	Treat	17.6844	17.8381	15.1005
FBgn0030871	CG8142	9.57	30.22	3.16	0.000151486	0.00111908	Control	9.40047	9.91234	9.38264	Treat	31.8509	25.7444	33.0652
FBgn0030890	CG7536	26.15	14.92	-1.75	0.00271056	0.00569683	Control	28.2537	25.1049	25.0935	Treat	12.7283	15.8107	16.2167
FBgn0030932	Ggt-1	20.39	11.43	-1.78	0.00352823	0.00702229	Control	22.7747	19.3643	19.0453	Treat	10.0843	13.0802	11.117
FBgn0030946	CG6659	31.53	24.18	-1.3	0.000454216	0.00194913	Control	32.8363	30.4184	31.3244	Treat	23.7769	24.7079	24.062
FBgn0030968	CG7322	1636.92	2583.93	1.58	0.00220511	0.00490094	Control	1687.08	1588.85	1634.83	Treat	2336.38	2522.97	2892.43
FBgn0031002	CG14196	52.11	32.25	-1.62	0.00171131	0.00406982	Control	54.832	51.5541	49.9578	Treat	28.6979	34.9454	33.1164
FBgn0031011	CG8034	81.61	15.12	-5.4	4.24878e-05	0.000609519	Control	84.9706	84.4839	75.3656	Treat	16.3095	16.2743	12.7832
FBgn0031030	Tao	36.38	20.58	-1.77	0.000771356	0.00254835	Control	36.3505	35.9668	36.8134	Treat	19.3632	23.2219	19.1516
FBgn0031036	CG14220	21.16	13.5	-1.57	0.00296313	0.00612938	Control	18.8609	21.7994	22.8209	Treat	13.4244	14.4372	12.6402
FBgn0031048	CG12237	34.32	25.43	-1.35	0.00350079	0.00697479	Control	33.3766	34.1078	35.4622	Treat	23.2035	26.9768	26.1051
FBgn0031053	CG14223	6.99	0.16	-43.69	1.64321e-05	0.000439209	Control	6.65807	8.13498	6.17995	Treat	0.189848	0.193069	0.0828152
FBgn0031066	CoVIb	793.95	531.42	-1.49	0.00398513	0.00768307	Control	792.388	811.775	777.687	Treat	469.481	532.878	591.913
FBgn0031093	CG9581	16.87	24.06	1.43	0.00255005	0.00543822	Control	18.6867	15.9203	16.0151	Treat	23.5497	24.3343	24.2891
FBgn0031143	CG1532	300.07	171.49	-1.75	7.89442e-05	0.000812107	Control	298.323	304.384	297.489	Treat	180.23	173.314	160.919
FBgn0031186	CG14614	29.28	19.14	-1.53	2.43592e-05	0.000514739	Control	28.6674	29.7857	29.395	Treat	18.5656	19.5646	19.281
FBgn0031190	CG12576	24	14.66	-1.64	0.00446618	0.00838886	Control	26.7907	20.8974	24.3227	Treat	14.2339	13.8128	15.9384
FBgn0031227	CG3709	263.61	1.2	-219.68	4.06812e-07	0.000139563	Control	255.013	264.972	270.852	Treat	1.11074	0.968329	1.53442
FBgn0031250	Ent1	187.68	143.61	-1.31	0.000822806	0.00263277	Control	189.609	184.102	189.332	Treat	151.749	138.995	140.096
FBgn0031253	CG11885	22.13	48.48	2.19	0.00497755	0.00907863	Control	21.7543	24.905	19.7178	Treat	56.0379	37.7888	51.618
FBgn0031299	CG4629	7.49	1.14	-6.57	2.63722e-05	0.000522889	Control	6.66057	7.8069	7.99877	Treat	1.30621	1.04417	1.0723
FBgn0031313	CG5080	234.04	191.7	-1.22	0.00176492	0.00415592	Control	241.313	231.023	229.78	Treat	183.546	194.083	197.456
FBgn0031356	CG17660	32.01	23.48	-1.36	0.00169993	0.00405265	Control	33.1605	32.9572	29.9222	Treat	23.3137	22.5729	24.5494
FBgn0031359	CG18317	88.97	100.59	1.13	0.0037059	0.00729412	Control	91.6077	86.2684	89.0241	Treat	101.76	101.505	98.5045
FBgn0031395	CG10874	114.85	84.98	-1.35	0.000724638	0.00249727	Control	118.82	112.686	113.038	Treat	82.7578	82.5063	89.6753
FBgn0031398	CG10880	12.49	6.96	-1.79	0.00212156	0.00475586	Control	12.9844	11.0968	13.3784	Treat	6.27017	7.7015	6.91919
FBgn0031432	Cyp309a1	170.3	538.79	3.16	0.000226504	0.00136497	Control	146.79	177.06	187.059	Treat	598.867	504.046	513.465
FBgn0031470	CG18557	142.66	11.65	-12.25	8.02648e-06	0.000385339	Control	149.707	133.572	144.698	Treat	9.96197	13.2406	11.7552
FBgn0031471	CG3117	212.24	34.35	-6.18	1.71595e-05	0.000442472	Control	211.856	217.242	207.617	Treat	29.4407	37.5957	36.0187
FBgn0031479	Prx6005	28.46	19.29	-1.48	0.00222276	0.00492335	Control	27.176	29.0279	29.1694	Treat	18.6963	17.9108	21.261
FBgn0031491	alpha4GT1	66.62	107.77	1.62	0.00377747	0.00738684	Control	63.9863	67.778	68.0883	Treat	120.604	92.9967	109.703
FBgn0031493	CG3605	26.63	21.08	-1.26	0.0014484	0.0036871	Control	27.7597	26.5901	25.5334	Treat	20.3967	21.6642	21.17
FBgn0031516	CG9663	43.2	26.44	-1.63	0.00353662	0.00703073	Control	42.6139	43.2888	43.6859	Treat	23.1264	30.5336	25.6555
FBgn0031538	CG3246	298.22	189.9	-1.57	0.00024525	0.00139201	Control	295.263	302.407	297.001	Treat	176.528	196.96	196.225
FBgn0031558	CG16704	14454.7	9888.09	-1.46	0.000373629	0.00177065	Control	14605.1	14277.8	14481.1	Treat	9975.48	9277.79	10411
FBgn0031559	CG3513	48.22	263.29	5.46	0.000294777	0.001564	Control	60.2861	41.2149	43.1586	Treat	289.381	222.397	278.083
FBgn0031561	CG16712	1404.64	4201.81	2.99	0.000180284	0.00122755	Control	1283.91	1615.08	1314.94	Treat	3928.38	4194.94	4482.1
FBgn0031563	CG10031	107.4	298.32	2.78	2.38964e-06	0.000269256	Control	111.896	103.408	106.888	Treat	291.312	302.241	301.419
FBgn0031590	CG3702	89.05	46.71	-1.91	3.90654e-05	0.000596496	Control	87.7274	88.7354	90.6921	Treat	44.1628	49.2449	46.7344
FBgn0031633	CG2976	103.51	79.69	-1.3	0.00271701	0.00570426	Control	103.391	102.736	104.416	Treat	80.0413	74.0843	84.9411
FBgn0031637	CG2950	72.32	45.67	-1.58	0.000371954	0.00176916	Control	77.7015	68.4212	70.8414	Treat	46.5145	46.259	44.2506
FBgn0031639	mRpS2	24.45	18.24	-1.34	5.84111e-05	0.000688243	Control	24.3334	24.5677	24.4378	Treat	18.5056	17.6543	18.572
FBgn0031651	mRpL24	50.23	27.43	-1.83	0.0001523	0.00111908	Control	46.1799	51.7884	52.7233	Treat	27.053	27.1958	28.029
FBgn0031654	Jon25Bii	36.73	0.55	-66.78	2.66154e-05	0.000522889	Control	45.4855	30.7761	33.9223	Treat	0.811991	0.318547	0.531339
FBgn0031661	Gmd	45.54	37.1	-1.23	0.000243967	0.00139201	Control	46.4465	44.2605	45.9021	Treat	36.6523	37.6502	37.0045
FBgn0031684	CG8680	182.7	125.13	-1.46	0.000416586	0.00186002	Control	174.368	184.955	188.769	Treat	128.929	118.811	127.652
FBgn0031702	fusl	290.16	652.1	2.25	0.000355365	0.00172385	Control	293.823	283.712	292.955	Treat	740.505	581.788	634.016
FBgn0031703	CG12512	31.25	12.79	-2.44	0.00203255	0.00460656	Control	28.1728	35.5536	30.0276	Treat	10.2163	13.9677	14.2002
FBgn0031713	CG7277	24.29	29.71	1.22	0.00139133	0.00359398	Control	23.9185	25.4328	23.5249	Treat	30.2417	29.2591	29.619
FBgn0031759	lid	18.76	13.22	-1.42	0.00235751	0.00515169	Control	18.9872	19.0216	18.2751	Treat	12.3535	14.5511	12.7602
FBgn0031766	CG9117	18.5	10.1	-1.83	0.000583785	0.00219411	Control	18.2595	17.6034	19.6237	Treat	9.14487	10.1841	10.9816
FBgn0031777	CG9154	17.27	9.97	-1.73	0.00438599	0.00826606	Control	16.6603	18.041	17.0951	Treat	9.90306	8.3677	11.6312
FBgn0031779	CG9175	46.67	30.89	-1.51	0.0025317	0.00541418	Control	46.4047	47.64	45.9529	Treat	27.2414	33.0029	32.4253
FBgn0031813	CG9527	451.55	233.58	-1.93	0.000765979	0.00254133	Control	475.593	443.618	435.431	Treat	203.564	247.184	249.99
FBgn0031814	retm	48.93	12.26	-3.99	2.91027e-05	0.000534545	Control	50.0529	49.998	46.7362	Treat	11.5552	13.8546	11.3826
FBgn0031871	CG10158	21.29	13.51	-1.58	0.00313472	0.0063989	Control	24.2421	20.159	19.4564	Treat	13.864	13.5443	13.1322
FBgn0031913	CG5958	4004.29	6824.4	1.7	9.1237e-05	0.000864758	Control	3899.6	4122.9	3990.36	Treat	7223.92	6566.87	6682.42
FBgn0031923	CG13791	18.69	3.82	-4.89	3.52459e-05	0.000578299	Control	20.1493	16.9971	18.9153	Treat	3.79781	3.40547	4.26027
FBgn0031939	CG13796	258.8	459.47	1.78	0.00168298	0.00403688	Control	250.78	261.274	264.338	Treat	512.474	397.913	468.01
FBgn0031950	Herp	84.57	53.87	-1.57	0.0013759	0.00356766	Control	80.8914	87.7388	85.0912	Treat	50.6276	59.6134	51.3586
FBgn0031952	cdc14	12.24	6.31	-1.94	0.00170602	0.00406219	Control	12.5481	11.6091	12.5557	Treat	5.57668	7.44507	5.91831
FBgn0031969	pes	33.3	43.75	1.31	0.00215599	0.00481645	Control	33.6785	32.8319	33.4008	Treat	46.5075	43.9138	40.8193
FBgn0031970	CG7227	17.37	103.53	5.96	0.00551838	0.00985785	Control	12.5155	25.1996	14.4033	Treat	157.98	72.6417	79.9827
FBgn0031973	Spn28D	68.7	25.43	-2.7	1.25316e-05	0.000405342	Control	67.1795	72.4437	66.4641	Treat	24.0997	26.0551	26.1353
FBgn0031974	CG12560	32.46	9.66	-3.36	0.000629144	0.00228462	Control	32.335	34.7296	30.326	Treat	7.87172	9.07716	12.019
FBgn0031980	RpL36A	7668.06	8727.96	1.14	0.00477578	0.0088177	Control	7452.88	7798.36	7752.93	Treat	8903.4	8420.36	8860.12
FBgn0031985	mon2	16.45	10.3	-1.6	0.000420505	0.00186468	Control	16.4113	16.8012	16.146	Treat	9.46561	10.9263	10.507
FBgn0031992	CG8498	770.38	615.63	-1.25	0.00283233	0.00588627	Control	744.478	778.725	787.931	Treat	645.39	582.537	618.967
FBgn0031998	CG8451	106.19	40.03	-2.65	0.000914062	0.0028235	Control	105.615	112.33	100.631	Treat	47.1899	32.498	40.4087
FBgn0032005	Snx6	276.95	201.45	-1.37	0.00109093	0.00312552	Control	284.767	259.165	286.925	Treat	208.532	200.271	195.557
FBgn0032006	Pvr	89.15	56.7	-1.57	0.0011784	0.00327752	Control	87.7923	93.2298	86.4309	Treat	53.9085	62.5192	53.6659
FBgn0032026	CG7627	216.57	146.92	-1.47	0.000710653	0.00246456	Control	211.939	215.947	221.839	Treat	135.649	153.278	151.833
FBgn0032050	CG13096	18.16	7.93	-2.29	0.00436679	0.00824517	Control	15.9902	22.1904	16.303	Treat	6.50921	8.58289	8.69629
FBgn0032053	mRpL51	32.66	19.88	-1.64	0.00251544	0.00539714	Control	35.5709	32.1496	30.2503	Treat	20.1299	17.832	21.6705
FBgn0032059	PrBP	30.58	11.39	-2.68	0.000497428	0.00202673	Control	27.6935	27.921	36.1248	Treat	11.2221	12.1261	10.8218
FBgn0032101	CG9586	198.53	132.23	-1.5	0.000775891	0.0025497	Control	207.019	188.584	199.982	Treat	138.743	123.461	134.487
FBgn0032189	Ripalpha	11.05	4.66	-2.37	8.84706e-05	0.00084884	Control	10.8391	11.405	10.919	Treat	5.16196	4.30644	4.50374
FBgn0032208	CG5604	54.54	40.44	-1.35	0.00229129	0.00504368	Control	53.9348	55.5204	54.1791	Treat	38.1698	43.8947	39.2604
FBgn0032215	CG5385	74.46	52.16	-1.43	0.000164757	0.001153	Control	71.2248	76.4047	75.7451	Treat	51.3095	53.5784	51.5971
FBgn0032216	CG5384	121.41	185.45	1.53	0.00402855	0.00773427	Control	112.929	126.482	124.829	Treat	207.334	168.362	180.653
FBgn0032218	CG5381	21.9	1.45	-15.1	0.000190269	0.00125977	Control	22.25	19.1499	24.2941	Treat	1.17099	0.936779	2.2537
FBgn0032258	CG7456	24.14	18.04	-1.34	0.000347467	0.00170542	Control	23.841	24.0958	24.4708	Treat	17.2904	18	18.8387
FBgn0032262	CG7384	51.49	19.76	-2.61	2.12711e-07	0.000110138	Control	51.4215	51.4644	51.5893	Treat	19.2769	19.8157	20.1827
FBgn0032285	CG17108	81.42	0.29	-280.76	4.77754e-06	0.000316209	Control	67.4639	93.1136	83.6909	Treat	0.14398	0.225936	0.502483
FBgn0032292	CG6750	62.33	45.77	-1.36	0.00379676	0.00740947	Control	63.3873	62.5932	60.9986	Treat	42.8399	44.039	50.431
FBgn0032341	Reps	42.09	20.2	-2.08	1.95772e-05	0.000469011	Control	39.8417	42.497	43.9314	Treat	20.4393	20.4335	19.7212
FBgn0032343	CG6201	36.04	21.89	-1.65	0.000216586	0.00134422	Control	35.9342	34.648	37.5446	Treat	21.6964	23.179	20.7942
FBgn0032378	CycY	54.28	32.21	-1.69	0.000862722	0.0027125	Control	55.6724	53.5444	53.6372	Treat	29.6613	31.0677	35.9131
FBgn0032388	CG6686	21.19	16.13	-1.31	0.000430974	0.00189308	Control	21.6887	20.9897	20.8793	Treat	15.8682	15.661	16.8573
FBgn0032394	CG6746	121.3	86.09	-1.41	0.00106654	0.00308827	Control	119.763	121.693	122.442	Treat	79.6173	87.4255	91.2313
FBgn0032397	Tom70	9.56	4.33	-2.21	0.00545114	0.00976335	Control	12.1171	8.45376	8.09943	Treat	4.6334	4.43227	3.9272
FBgn0032405	CG14946	2.55	8.58	3.36	0.00525783	0.00947477	Control	2.30644	3.54459	1.79223	Treat	10.8095	7.66855	7.26493
FBgn0032444	CG5525	61.73	30.31	-2.04	0.000655374	0.00234577	Control	58.5996	70.6176	55.9859	Treat	31.0731	29.3406	30.5261
FBgn0032449	CG17036	20.92	3.4	-6.15	0.000120618	0.00100309	Control	20.0141	23.037	19.7221	Treat	4.27955	2.83544	3.07005
FBgn0032465	CG12404	121.16	90.68	-1.34	0.00188845	0.00436871	Control	126.23	119.613	117.639	Treat	87.0184	88.1643	96.8625
FBgn0032472	CG9928	12.49	2.19	-5.7	0.000548545	0.00211876	Control	13.6089	13.0454	10.8131	Treat	2.33187	2.78796	1.45323
FBgn0032479	CG16974	89.9	59.71	-1.51	0.000447802	0.0019301	Control	88.8999	88.5275	92.2781	Treat	63.2539	60.0936	55.7839
FBgn0032483	CG15482	11.33	0.85	-13.33	0.000244599	0.00139201	Control	10.817	13.4658	9.71185	Treat	1.31891	0.517415	0.71921
FBgn0032514	CG9302	26.83	16.11	-1.67	0.00068692	0.00241442	Control	27.0702	27.5084	25.915	Treat	14.7204	17.5938	16.0288
FBgn0032524	CG9267	172.35	118.41	-1.46	0.000301705	0.00157508	Control	170.664	174.701	171.69	Treat	125.755	113.394	116.067
FBgn0032595	CG17996	62.46	46.74	-1.34	0.00263113	0.00557794	Control	59.123	65.4949	62.7511	Treat	49.6607	44.6568	45.9096
FBgn0032596	CG17331	211.09	395.26	1.87	0.00118736	0.00329075	Control	212.657	207.061	213.548	Treat	448.095	345.779	391.914
FBgn0032615	CG6012	164.74	8.22	-20.04	2.3696e-05	0.000514718	Control	170.723	147.377	176.113	Treat	10.4813	7.25243	6.91264
FBgn0032638	CG6639	428.75	1754.89	4.09	0.000141904	0.00108867	Control	383.736	500.344	402.183	Treat	1758.27	1582.31	1924.1
FBgn0032643	CG6453	97.02	51.27	-1.89	0.00026382	0.00145867	Control	96.9934	96.4539	97.624	Treat	46.0154	53.4882	54.3182
FBgn0032693	Cyp310a1	218.45	33.64	-6.49	0.000112503	0.000956756	Control	202.396	239.577	213.383	Treat	26.4178	38.5711	35.9333
FBgn0032704	Jwa	405.47	219.74	-1.85	1.64773e-05	0.000439209	Control	386.246	416.393	413.762	Treat	217.68	222.572	218.961
FBgn0032715	CG17597	250.3	153.65	-1.63	0.0012005	0.00330924	Control	252.261	248.315	250.327	Treat	136.37	166.503	158.065
FBgn0032721	CG10602	98.01	88.28	-1.11	0.00269075	0.00567509	Control	96.572	97.3258	100.145	Treat	89.5092	86.3229	89.0155
FBgn0032725	Nedd8	209.84	143.83	-1.46	0.000112014	0.000955053	Control	210.803	201.127	217.605	Treat	146.349	141.365	143.785
FBgn0032726	CG10621	1361.17	2024.23	1.49	0.00419015	0.00797395	Control	1370.12	1333.9	1379.5	Treat	1885.07	2299.58	1888.03
FBgn0032727	CG10623	16.65	169.61	10.19	1.24126e-05	0.000405342	Control	19.5622	14.818	15.5597	Treat	179.792	166.887	162.163
FBgn0032729	CG10639	271.9	182.75	-1.49	0.000817015	0.00263187	Control	278.272	263.369	274.056	Treat	169.948	195.735	182.576
FBgn0032744	Ttc19	4.17	10.5	2.52	5.78339e-05	0.000686275	Control	4.44039	3.76246	4.31219	Treat	10.7046	10.0846	10.7088
FBgn0032773	fon	8660.78	15592.5	1.8	0.00173115	0.00410452	Control	8741.25	8689.65	8551.45	Treat	13266.7	16782.3	16728.5
FBgn0032774	CG17549	95.36	459.36	4.82	5.98828e-05	0.000698036	Control	111.728	91.7721	82.5945	Treat	446.675	462.733	468.68
FBgn0032787	CG10195	33.5	17.32	-1.93	0.00382781	0.00745145	Control	33.7342	32.6232	34.1358	Treat	17.8215	20.2973	13.8367
FBgn0032815	CG10462	14.11	8.42	-1.68	0.00106318	0.00308448	Control	15.1464	13.708	13.4761	Treat	8.11664	9.25638	7.87955
FBgn0032845	CG10747	14.68	8.84	-1.66	0.00133749	0.00351001	Control	15.769	14.8364	13.4309	Treat	8.92704	9.44819	8.15312
FBgn0032864	CG2493	510.01	257.68	-1.98	1.95409e-05	0.000469011	Control	499.647	514.493	515.881	Treat	268.381	260.078	244.569
FBgn0032880	CG9318	114.44	79.9	-1.43	0.00505782	0.00919069	Control	112.502	115.332	115.485	Treat	70.4077	81.5766	87.7243
FBgn0032881	CG9319	119.45	103.79	-1.15	0.00486893	0.00894907	Control	115.264	120.868	122.226	Treat	100.873	107.063	103.426
FBgn0032891	Oseg5	0.85	11.31	13.31	7.13343e-05	0.000766936	Control	0.847376	0.729401	0.979655	Treat	9.32223	10.8436	13.7644
FBgn0032896	CG14400	6.88	1.54	-4.47	0.00185619	0.00431969	Control	5.36372	7.71244	7.57653	Treat	1.18166	2.16332	1.28873
FBgn0032901	sky	22.29	12.03	-1.85	0.000536702	0.00210213	Control	21.3685	21.8725	23.6167	Treat	12.6636	12.6583	10.7678
FBgn0032904	Mtp	405.15	259.05	-1.56	0.00368012	0.00725069	Control	398.349	404.577	412.534	Treat	224.759	289.402	262.996
FBgn0032924	Nbr	16.31	10.53	-1.55	0.00103697	0.00304097	Control	15.6159	15.6014	17.699	Treat	10.8956	10.7539	9.9307
FBgn0032934	CG8679	16.55	67.7	4.09	0.000143474	0.00109427	Control	14.3046	18.9952	16.3493	Treat	75.5226	62.0529	65.5306
FBgn0032935	CG8678	98.44	186.72	1.9	7.9245e-05	0.000812107	Control	98.6281	99.4229	97.2543	Treat	201.203	179.928	179.022
FBgn0032940	Mio	245.76	79.97	-3.07	0.00118166	0.00328425	Control	238.699	277.453	221.132	Treat	62.7473	94.5465	82.6298
FBgn0032955	CG2201	31.06	156.81	5.05	0.00498124	0.00908112	Control	19.708	42.3484	31.1194	Treat	220.534	127.568	122.325
FBgn0032979	CG1832	32.01	22.45	-1.43	0.000241356	0.00139011	Control	33.0324	31.9284	31.0593	Treat	21.5841	23.325	22.4403
FBgn0033021	CG10417	43.13	27.62	-1.56	7.11747e-05	0.000766936	Control	42.0199	45.0077	42.3495	Treat	27.4593	28.3904	27.0027
FBgn0033028	CG11665	82.41	61.67	-1.34	0.0019513	0.00447435	Control	79.6919	83.9832	83.5561	Treat	63.0276	64.6771	57.3154
FBgn0033029	l(2)NC136	57.27	48.05	-1.19	0.000525234	0.00208439	Control	57.1172	57.4324	57.2627	Treat	48.6051	49.1057	46.427
FBgn0033052	SCAP	22.95	13.65	-1.68	0.000358505	0.00173062	Control	21.9179	23.5643	23.3613	Treat	12.5943	13.9098	14.4429
FBgn0033062	Ars2	44.55	28.73	-1.55	0.00535648	0.0096259	Control	44.1762	44.0602	45.4169	Treat	24.9851	33.0396	28.1715
FBgn0033087	Hsepi	19.33	12.02	-1.61	0.000106995	0.000934709	Control	20.0342	18.8976	19.0666	Treat	11.4373	12.1456	12.467
FBgn0033095	CG3409	63.06	47.41	-1.33	0.00444216	0.00835178	Control	62.928	61.8607	64.4005	Treat	43.5045	51.4534	47.2755
FBgn0033112	Spn42Db	35.35	109	3.08	2.47906e-05	0.000517054	Control	32.1298	37.1439	36.778	Treat	105.555	113.49	107.968
FBgn0033137	Tsp42Ep	2401.52	1577.5	-1.52	0.00445143	0.00836518	Control	2552.09	2257.41	2395.07	Treat	1785.29	1463.51	1483.71
FBgn0033138	Tsp42Eq	24.59	5.37	-4.58	6.02993e-05	0.0007008	Control	23.4953	24.7006	25.5855	Treat	4.44701	5.89834	5.75066
FBgn0033166	Eaf	44.33	28.73	-1.54	0.000673162	0.00238994	Control	43.7352	44.2124	45.0346	Treat	26.242	30.4366	29.5043
FBgn0033179	p47	87.08	214.59	2.46	0.00132118	0.0034885	Control	90.8181	83.8238	86.6025	Treat	199.339	182.613	261.811
FBgn0033188	CG1600	260.14	38.05	-6.84	0.00019958	0.00130328	Control	277.373	266.366	236.681	Treat	49.2714	34.1004	30.7898
FBgn0033224	Nop17l	35.39	13.13	-2.7	0.00366385	0.00722959	Control	43.4209	30.3103	32.4346	Treat	11.464	16.4626	11.4703
FBgn0033232	CG12159	70.72	138.74	1.96	0.00148725	0.00373967	Control	72.7244	69.2803	70.1691	Treat	125.058	128.198	162.97
FBgn0033236	CG14764	28.55	16.46	-1.73	0.000147371	0.00110581	Control	30.5512	27.3585	27.74	Treat	15.9091	16.6314	16.8398
FBgn0033241	CG2915	81.35	35.12	-2.32	6.72491e-05	0.000746044	Control	85.0888	79.9432	79.0036	Treat	32.7067	34.6768	37.9805
FBgn0033244	CG8726	55.63	32.31	-1.72	0.000227455	0.00136764	Control	55.3721	55.8103	55.7102	Treat	29.5632	33.686	33.6797
FBgn0033260	Cul-4	22.45	17.45	-1.29	0.00555797	0.0099103	Control	24.1843	20.9702	22.2086	Treat	17.9834	16.8021	17.5672
FBgn0033272	RagC	138.79	117.66	-1.18	0.00338534	0.0067898	Control	144.211	134.36	137.796	Treat	121.299	117.05	114.618
FBgn0033292	Cyp4ad1	28.19	79.44	2.82	0.000635625	0.00229999	Control	32.3351	25.2869	26.9474	Treat	68.1193	88.5827	81.6169
FBgn0033302	Cyp6a14	7.03	1.56	-4.51	7.71411e-05	0.000799035	Control	6.25934	7.2892	7.53983	Treat	1.36129	1.52583	1.78156
FBgn0033312	CG8642	7.18	0.5	-14.36	0.000144603	0.00109859	Control	8.40381	6.69838	6.42612	Treat	0.694885	0.559191	0.233184
FBgn0033320	CG8586	444.98	164.47	-2.71	0.00081936	0.00263187	Control	422.338	452.861	459.726	Treat	200.989	141.232	151.174
FBgn0033342	CG8258	64.39	33.02	-1.95	8.43279e-05	0.000834075	Control	61.6188	68.8917	62.6569	Treat	34.4626	32.1644	32.43
FBgn0033351	CG8235	64.1	50.45	-1.27	0.000205851	0.00131995	Control	64.6486	64.5615	63.0815	Treat	49.3165	52.1133	49.9096
FBgn0033356	CG8229	70.97	227.13	3.2	0.00108682	0.00312292	Control	70.3842	67.6492	74.8862	Treat	278.805	176.345	226.23
FBgn0033366	Ance-4	786.55	481.67	-1.63	0.00039821	0.00181931	Control	796.937	753.213	809.499	Treat	490.086	445.957	508.969
FBgn0033367	PO45	74.28	28.43	-2.61	0.00466373	0.00866801	Control	83.3488	72.1589	67.345	Treat	31.4287	20.1043	33.767
FBgn0033402	Myd88	36.59	43.7	1.19	0.00461566	0.00858702	Control	35.1413	38.1013	36.5388	Treat	41.9422	44.4167	44.7558
FBgn0033421	CG1888	17.84	8.57	-2.08	0.000532671	0.00209564	Control	16.15	18.4956	18.866	Treat	9.49999	8.2399	7.97203
FBgn0033446	CG1648	293.15	76.68	-3.82	0.000154237	0.00111918	Control	311.127	286.66	281.662	Treat	64.1977	77.6085	88.2353
FBgn0033450	Lsm11	13.55	21.53	1.59	9.85937e-05	0.00089904	Control	13.3787	13.7041	13.5698	Treat	22.735	20.6854	21.163
FBgn0033452	CG1599	243.8	310.58	1.27	0.00145569	0.003696	Control	244.116	243.647	243.643	Treat	327.681	294.451	309.621
FBgn0033474	CG1407	43.94	33.81	-1.3	0.00269294	0.00567509	Control	43.5346	46.8584	41.4308	Treat	34.3422	32.7204	34.3813
FBgn0033476	oys	388.68	542.25	1.4	0.000904292	0.00279815	Control	378.714	373.761	413.56	Treat	564.012	527.218	535.521
FBgn0033523	CG12895	24.55	14.78	-1.66	0.00434021	0.00820752	Control	27.7961	22.0044	23.8568	Treat	14.9618	16.0237	13.3578
FBgn0033543	CG12338	156.12	455.31	2.92	0.000545572	0.00211325	Control	144.152	169.154	155.053	Treat	524.898	462.073	378.955
FBgn0033609	fbl6	13.7	6.82	-2.01	0.000239972	0.00138623	Control	13.7902	13.1101	14.1964	Treat	6.78326	7.45727	6.21077
FBgn0033638	CG9005	33.17	81.58	2.46	0.000308851	0.00159155	Control	30.7133	34.4349	34.3683	Treat	92.6019	77.5773	74.5504
FBgn0033663	ERp60	1566.97	1078.55	-1.45	0.00153887	0.0037997	Control	1578.95	1529.17	1592.8	Treat	979.221	1132.23	1124.2
FBgn0033672	rho-7	44.08	54.92	1.25	0.00396273	0.00765684	Control	45.4176	44.0924	42.7375	Treat	54.2726	52.2109	58.2796
FBgn0033688	Prp8	28.16	17.9	-1.57	0.0014813	0.00372952	Control	27.0492	29.0542	28.3748	Treat	16.2295	19.6529	17.8191
FBgn0033691	CG8860	1712.45	844.42	-2.03	0.000261526	0.00145468	Control	1707.84	1708.5	1721	Treat	749.222	884.698	899.337
FBgn0033708	CG8850	140.86	4.08	-34.52	1.17158e-05	0.000404669	Control	125.684	148.018	148.864	Treat	4.89659	3.04376	4.30298
FBgn0033775	Cyp9h1	97.39	9.64	-10.1	5.26397e-06	0.000329227	Control	103.463	86.8829	101.83	Treat	10.037	8.80985	10.0814
FBgn0033783	CG17019	34.27	21.48	-1.6	0.000231291	0.00138011	Control	35.3428	35.1755	32.2886	Treat	20.8981	21.0728	22.4567
FBgn0033809	CG4630	164.22	81.77	-2.01	0.000103402	0.000917991	Control	176.598	152.114	163.961	Treat	83.5701	79.8663	81.8843
FBgn0033810	CG4646	77.45	46.08	-1.68	0.00109232	0.0031272	Control	81.659	73.1515	77.5469	Treat	50.6398	42.1369	45.4559
FBgn0033814	CG4670	190.75	107.31	-1.78	0.00150511	0.00375797	Control	204.656	184.613	182.991	Treat	93.8146	112.288	115.82
FBgn0033830	CG10814	5.92	298.74	50.46	5.24167e-05	0.000647745	Control	7.10604	3.55423	7.10187	Treat	254.184	327.246	314.789
FBgn0033844	bbc	47.07	23.65	-1.99	0.000845377	0.00267087	Control	47.6409	50.189	43.3913	Treat	20.7158	25.2853	24.9621
FBgn0033853	CG6145	105.7	53.91	-1.96	0.000817867	0.00263187	Control	112.359	107.243	97.5006	Treat	47.9392	59.307	54.474
FBgn0033886	CG13349	161.5	291.12	1.8	0.00180635	0.00423906	Control	162.35	165.475	156.677	Treat	330.377	252.647	290.334
FBgn0033889	CG6701	43.96	59	1.34	0.00247298	0.00532652	Control	43.5367	46.4036	41.9323	Treat	56.1102	58.3537	62.5511
FBgn0033897	Rcd1	23.41	16.95	-1.38	0.000288135	0.00154499	Control	23.9054	23.0767	23.2424	Treat	16.8407	16.2618	17.7354
FBgn0033902	Tango7	299.97	318.34	1.06	0.00295894	0.00612655	Control	303.413	297.181	299.306	Treat	322.259	314.657	318.102
FBgn0033912	RpS23	4833.92	5470.92	1.13	0.00260375	0.00552889	Control	4698.46	4991.28	4812.02	Treat	5536.17	5437.17	5439.43
FBgn0033926	Arc1	32.78	4510.03	137.58	9.97305e-06	0.000387501	Control	31.7247	32.4678	34.1551	Treat	4342.23	3251.6	5936.25
FBgn0033927	CR10102	5.9	710.52	120.43	1.40763e-05	0.000426107	Control	6.50975	5.88361	5.3045	Treat	671.939	516.98	942.643
FBgn0033934	CG17385	63.04	49.96	-1.26	0.000461802	0.00196146	Control	61.6608	63.9486	63.4969	Treat	48.8294	49.1798	51.8805
FBgn0033945	CG12868	69.96	409.87	5.86	0.000149294	0.00111094	Control	57.9705	73.1464	78.7522	Treat	464.727	346.223	418.666
FBgn0033981	Cyp6a21	104.07	3.95	-26.35	2.31152e-05	0.000509971	Control	101.865	100.614	109.735	Treat	4.30282	4.80483	2.7418
FBgn0033995	CG8090	27.85	22.83	-1.22	0.00358038	0.00709355	Control	26.8792	27.1372	29.5335	Treat	23.3177	22.3881	22.7951
FBgn0034001	mRpL41	17.01	9.92	-1.71	0.00110886	0.00314459	Control	18.5298	15.1525	17.3521	Treat	9.97875	9.50713	10.261
FBgn0034011	CG8160	164.88	1898.71	11.52	0.000410385	0.00185474	Control	169.388	169.14	156.115	Treat	1173.15	2191.9	2331.09
FBgn0034035	CG8207	51.96	30.95	-1.68	0.000232817	0.00138081	Control	55.1732	49.9818	50.7275	Treat	32.085	29.3023	31.4592
FBgn0034045	CG8249	8.4	2.12	-3.96	0.00254348	0.00543341	Control	7.63376	8.65707	8.91232	Treat	1.71098	1.4698	3.18224
FBgn0034051	Mlf	76.12	52.64	-1.45	3.75478e-06	0.000281581	Control	76.4302	75.7644	76.1783	Treat	52.3699	51.877	53.6664
FBgn0034052	CG8299	0.33	9.1	27.58	0.00109986	0.00313755	Control	0.442357	0.533079	0	Treat	7.50394	6.47953	13.302
FBgn0034058	Pex11	44.04	23.68	-1.86	8.12776e-05	0.000822151	Control	41.7947	47.0061	43.3243	Treat	23.1397	24.3067	23.5815
FBgn0034066	CG8397	176.72	127.83	-1.38	0.00195127	0.00447435	Control	176.884	169.243	184.047	Treat	118.333	132.858	132.31
FBgn0034086	CG8441	22.79	15.32	-1.49	1.69254e-05	0.000442472	Control	22.9296	22.6632	22.7885	Treat	15.4894	15.6375	14.8374
FBgn0034093	CG15706	85.1	48.95	-1.74	0.000189943	0.00125977	Control	80.0726	88.7271	86.5112	Treat	51.0725	49.398	46.3746
FBgn0034117	CG7997	935.22	503.63	-1.86	1.42009e-05	0.000426573	Control	946.116	916.34	943.214	Treat	486.431	524.662	499.8
FBgn0034140	CG8317	1584.29	5475.3	3.46	0.000218266	0.00134617	Control	1655.51	1419.54	1677.83	Treat	6229.53	4710.07	5486.29
FBgn0034141	CG8311	76.29	48.34	-1.58	2.48964e-06	0.000269256	Control	76.3462	75.4633	77.0466	Treat	47.5845	48.1951	49.2343
FBgn0034176	ste24a	56.54	39.58	-1.43	0.000597891	0.00223096	Control	59.0166	55.7806	54.8154	Treat	37.5463	41.4519	39.7363
FBgn0034248	CG14483	169.08	98.23	-1.72	0.000298508	0.00157235	Control	168.842	165.836	172.576	Treat	92.6839	94.8547	107.14
FBgn0034265	Snx16	20.26	13.45	-1.51	8.06294e-05	0.000817812	Control	19.8149	19.7267	21.2533	Treat	13.3784	13.3959	13.5901
FBgn0034270	CG6401	15.94	9.72	-1.64	0.000504592	0.0020419	Control	15.4279	15.7007	16.693	Treat	9.51857	10.5224	9.11819
FBgn0034290	CG5773	4013.62	1939.31	-2.07	8.63553e-05	0.00084884	Control	4138.76	4088.15	3813.96	Treat	1822.47	2072.51	1922.95
FBgn0034315	CG5721	58.14	44.51	-1.31	0.00409576	0.00783633	Control	61.4876	54.2437	58.7002	Treat	45.4102	45.8996	42.2121
FBgn0034328	IM23	0.53	192.62	363.43	2.63524e-05	0.000522889	Control	0.975011	0.293743	0.31562	Treat	144.394	173.028	260.439
FBgn0034331	CG15067	0.55	345.71	628.56	1.50957e-05	0.000431304	Control	0.849547	0.511885	0.275002	Treat	249.012	315.609	472.499
FBgn0034364	CG5493	394.1	817.22	2.07	5.10513e-05	0.000643081	Control	374.68	420.407	387.209	Treat	795.779	849.546	806.328
FBgn0034366	Atg7	79.44	162.4	2.04	0.00513644	0.00929462	Control	72.0043	80.4685	85.852	Treat	196.421	131.603	159.169
FBgn0034368	CG5482	303.52	278.4	-1.09	0.000738486	0.00250293	Control	302.186	305.135	303.24	Treat	273.974	278.765	282.462
FBgn0034371	SP2637	49.18	76.75	1.56	0.00429731	0.00813426	Control	49.9989	51.0188	46.5122	Treat	79.9163	83.7678	66.5783
FBgn0034372	Gint3	57.23	113.09	1.98	0.00243265	0.00525125	Control	57.3522	57.125	57.2092	Treat	130.263	93.1339	115.867
FBgn0034392	MFS15	3.79	19.37	5.11	5.36528e-05	0.000655252	Control	4.01896	4.11034	3.23531	Treat	17.4561	21.1181	19.5481
FBgn0034398	CG15098	2725.73	5278.53	1.94	0.000308364	0.00159155	Control	2829.43	2643.04	2704.73	Treat	5701.94	4764.73	5368.91
FBgn0034401	CG15100	13.74	7.33	-1.87	0.00101596	0.00300452	Control	14.697	13.7088	12.7997	Treat	6.46414	7.5138	7.99905
FBgn0034405	Jheh2	148.81	189.64	1.27	0.00174125	0.00412174	Control	157.972	141.574	146.882	Treat	190.086	191.3	187.522
FBgn0034418	CG15118	78.58	67.63	-1.16	0.000445426	0.0019301	Control	80.2691	76.7275	78.7458	Treat	67.4563	68.3232	67.1178
FBgn0034488	CG11208	421.82	263.86	-1.6	0.000149358	0.00111094	Control	441.516	404.796	419.156	Treat	274.344	262.881	254.357
FBgn0034500	CG11200	13.57	5.02	-2.7	1.37132e-05	0.000421038	Control	13.2128	13.2514	14.2383	Treat	4.86925	5.3366	4.85921
FBgn0034501	CG13868	261.46	145.87	-1.79	0.000714943	0.00247067	Control	289.182	251.363	243.843	Treat	137.535	154.046	146.024
FBgn0034538	CG16799	893.63	412.88	-2.16	2.14106e-05	0.000491815	Control	881.362	905.989	893.53	Treat	437.637	390.814	410.191
FBgn0034598	CG4266	23.82	14.77	-1.61	0.000604329	0.00224113	Control	24.7677	23.6919	22.9889	Treat	13.9142	16.0746	14.307
FBgn0034634	CG10494	14.26	3.99	-3.57	3.7134e-05	0.000588433	Control	15.1631	13.1486	14.4544	Treat	3.61167	4.26195	4.10977
FBgn0034636	CG10440	0.46	14.76	32.09	8.2061e-05	0.000824624	Control	0.399745	0.391832	0.582316	Treat	11.9479	13.0397	19.2992
FBgn0034687	CG11475	21.48	11.43	-1.88	0.00343932	0.00687336	Control	23.276	18.2027	22.9731	Treat	12.8453	10.9791	10.4524
FBgn0034697	GM130	69.53	46.6	-1.49	0.00436857	0.00824517	Control	65.7901	74.3695	68.4252	Treat	41.2552	49.0322	49.508
FBgn0034705	CG11170	26.09	48.59	1.86	0.000726784	0.00249727	Control	25.1033	28.0947	25.0826	Treat	49.9999	43.5764	52.183
FBgn0034710	CG3292	0.89	10.78	12.11	0.000781835	0.0025613	Control	1.49262	0.570752	0.613259	Treat	13.773	10.1879	8.37533
FBgn0034718	wdp	86.99	68.47	-1.27	0.00342258	0.00685394	Control	84.9144	90.8563	85.2031	Treat	65.6022	66.9971	72.8027
FBgn0034756	Cyp6d2	247.83	160.99	-1.54	0.0049707	0.00907462	Control	247.266	239.696	256.529	Treat	178.294	138.433	166.256
FBgn0034804	CG3831	29.63	10.93	-2.71	7.15983e-05	0.000766936	Control	30.8683	29.0543	28.9726	Treat	12.1104	10.7092	9.96485
FBgn0034885	CG4019	932.48	259.47	-3.59	0.000650084	0.00233325	Control	958.605	951.312	887.51	Treat	195.802	293.708	288.912
FBgn0034942	CG13566	6.1	0.46	-13.26	0.000389532	0.00180638	Control	5.6361	5.25831	7.41553	Treat	0.587454	0.15364	0.640683
FBgn0034948	Gadd34	36.31	53.48	1.47	0.000286842	0.00154235	Control	34.8267	35.5279	38.5856	Treat	52.6936	53.3336	54.4266
FBgn0034958	CG3907	100.81	65.38	-1.54	0.00161068	0.00392371	Control	99.3071	103.444	99.6713	Treat	58.6233	70.9276	66.5937
FBgn0034970	yki	32.17	21.81	-1.48	0.00122745	0.00334909	Control	33.6077	32.6557	30.2598	Treat	20.767	23.3774	21.2968
FBgn0034982	CG4065	30.26	17.74	-1.71	4.96004e-05	0.000639062	Control	30.5713	30.6664	29.5456	Treat	17.4738	18.6619	17.0865
FBgn0034986	mRpS17	31.03	17.61	-1.76	0.00113908	0.00320237	Control	29.6207	30.5961	32.8748	Treat	15.5869	18.0225	19.2061
FBgn0035001	slik	49.28	26.72	-1.84	0.00373811	0.00733902	Control	48.7708	50.0689	48.999	Treat	23.6899	32.4786	23.9825
FBgn0035016	CG4612	13.84	8.44	-1.64	0.00128714	0.00344075	Control	12.4867	14.4033	14.6379	Treat	8.69228	8.74835	7.87229
FBgn0035032	CG4692	950.66	529.38	-1.8	0.000682522	0.00240546	Control	941.14	975.322	935.531	Treat	471.942	534.9	581.311
FBgn0035041	CG13594	10.62	3.24	-3.28	0.000129388	0.00103095	Control	9.80526	10.531	11.5317	Treat	3.70312	3.06691	2.93925
FBgn0035049	Mmp1	11	46.77	4.25	0.00200993	0.00457655	Control	7.48119	14.8525	10.6601	Treat	54.4316	42.6467	43.2324
FBgn0035060	Eps-15	42.95	26.73	-1.61	0.000543219	0.00211072	Control	45.2156	42.3955	41.2361	Treat	25.9942	28.7947	25.4062
FBgn0035076	Ance-5	14.09	3.57	-3.95	0.000386812	0.00179821	Control	13.8112	14.3065	14.1527	Treat	4.23802	2.65257	3.82404
FBgn0035083	Tina-1	141.9	21.95	-6.46	0.000280131	0.00151511	Control	124.686	161.144	139.88	Treat	19.2873	18.1051	28.4471
FBgn0035087	CG2765	76.74	24.67	-3.11	0.000357994	0.00173062	Control	87.0722	78.3207	64.8335	Treat	22.5751	24.4812	26.9406
FBgn0035094	CG9380	13.2	4.08	-3.24	9.87678e-05	0.00089904	Control	15.0233	12.0457	12.5245	Treat	4.16931	3.909	4.16595
FBgn0035102	CG7049	14.21	8.71	-1.63	0.00153531	0.00379936	Control	14.8971	15.0731	12.6472	Treat	9.00634	8.86769	8.25411
FBgn0035160	CG13897	43.45	4.96	-8.76	0.000158148	0.00113523	Control	42.993	43.1118	44.2473	Treat	6.74379	3.75209	4.37828
FBgn0035189	CG9119	133.57	24.44	-5.47	0.000507015	0.00204324	Control	128.309	124.971	147.425	Treat	28.8861	27.1971	17.2219
FBgn0035206	CG9186	254.77	170.01	-1.5	0.000169889	0.00117627	Control	251.877	253.507	258.938	Treat	160.409	174.667	174.956
FBgn0035228	CG12091	79.83	117.32	1.47	0.00142261	0.00364283	Control	79.3182	77.8526	82.3171	Treat	126.308	107.782	117.879
FBgn0035232	CG12099	100.6	67.83	-1.48	0.000773655	0.0025497	Control	103.314	100.017	98.4712	Treat	62.9657	72.477	68.0366
FBgn0035238	CG12104	72.97	47.05	-1.55	1.20209e-05	0.000404669	Control	71.3795	73.1285	74.4117	Treat	47.5548	47.6044	45.9896
FBgn0035243	CG13926	40.24	29.65	-1.36	0.00550329	0.0098399	Control	42.4288	38.0024	40.2758	Treat	30.7226	26.972	31.2502
FBgn0035253	CG7971	23.43	16.39	-1.43	0.000562136	0.00214838	Control	24.4596	22.5867	23.251	Treat	16.5945	17.0293	15.5386
FBgn0035282	CG13936	22.54	6.36	-3.54	4.12348e-05	0.000609204	Control	24.7756	22.4167	20.4375	Treat	6.61226	6.5037	5.9771
FBgn0035290	CG1887	264.91	80.98	-3.27	4.96099e-05	0.000639062	Control	258.684	273.007	263.044	Treat	74.7969	76.8738	91.2806
FBgn0035311	CR15821	12.11	2.76	-4.39	0.000391975	0.00180638	Control	13.4912	12.4194	10.4329	Treat	2.11907	3.16693	2.99339
FBgn0035312	CG15820	198.91	92.99	-2.14	0.000464703	0.00197032	Control	198.826	203.636	194.273	Treat	83.1636	106.056	89.7443
FBgn0035333	CG1317	53.66	41.16	-1.3	0.000943995	0.00287095	Control	56.0655	51.4739	53.4324	Treat	41.2123	42.3755	39.8902
FBgn0035344	Cyp4d20	16.17	0.83	-19.48	3.92132e-05	0.000596496	Control	16.6766	13.1045	18.7223	Treat	0.643525	0.987388	0.860917
FBgn0035348	CG16758	874.46	1698.77	1.94	0.00447356	0.00839061	Control	721.984	990.715	910.68	Treat	1900.75	1508.23	1687.33
FBgn0035390	scramb2	50.76	37.96	-1.34	0.00539963	0.0096945	Control	55.5229	47.9982	48.7445	Treat	39.6949	37.8085	36.3803
FBgn0035402	CG12082	48.81	58.63	1.2	0.00329887	0.00664024	Control	51.4221	48.2651	46.7323	Treat	58.6345	57.7503	59.5102
FBgn0035415	CG14966	51.78	65.46	1.26	0.00106686	0.00308827	Control	51.1306	50.2311	53.9721	Treat	64.8272	63.8734	67.685
FBgn0035420	CG14967	15.46	7.17	-2.16	0.000518516	0.00206509	Control	15.0235	16.1581	15.2044	Treat	6.35729	8.20481	6.96068
FBgn0035422	RpL28	6251.27	7461.98	1.19	0.000350307	0.0017078	Control	6375.6	6198.32	6179.88	Treat	7643.92	7373.9	7368.12
FBgn0035425	CG17746	35.49	52.51	1.48	0.000261419	0.00145468	Control	35.2703	37.5526	33.6463	Treat	51.8701	52.8929	52.7728
FBgn0035440	CG14969	39.82	28.24	-1.41	4.2646e-05	0.000609519	Control	40.4904	38.704	40.2507	Treat	28.8426	28.0002	27.8626
FBgn0035449	CG14971	25.68	17.9	-1.43	0.00470395	0.00870979	Control	23.7199	25.8228	27.4863	Treat	16.2604	18.56	18.8711
FBgn0035470	CG14980	19.6	13.71	-1.43	4.29172e-05	0.000609519	Control	19.0363	19.5966	20.1787	Treat	13.6571	13.9056	13.553
FBgn0035473	mge	68.35	40.45	-1.69	0.00232295	0.00509041	Control	70.0957	75.3074	59.6602	Treat	41.4641	38.0203	41.8699
FBgn0035484	CG11594	975.68	736.2	-1.33	0.00100822	0.00299626	Control	977.049	942.518	1007.46	Treat	715.403	775.82	717.379
FBgn0035499	Chd64	1323.05	607.1	-2.18	0.000103148	0.000917991	Control	1308.69	1315.69	1344.76	Treat	650.615	550.038	620.64
FBgn0035533	Cip4	14.96	5.96	-2.51	3.37634e-06	0.000272351	Control	15.5572	14.5027	14.8286	Treat	5.86323	6.12868	5.90166
FBgn0035541	CG15019	59.98	32.19	-1.86	0.00279295	0.0058209	Control	59.6498	64.6532	55.6452	Treat	27.657	31.678	37.222
FBgn0035586	CG10671	37.13	24.66	-1.51	9.78485e-05	0.00089904	Control	37.4447	36.9165	37.0418	Treat	23.4089	25.1018	25.4728
FBgn0035588	CG10672	162.7	87.54	-1.86	0.000300684	0.00157332	Control	150.018	170.542	167.539	Treat	82.1523	92.4464	88.0169
FBgn0035592	CG10674	89.35	54.05	-1.65	0.00100387	0.00299017	Control	81.7756	91.8276	94.4552	Treat	56.0486	49.9967	56.106
FBgn0035622	CG10590	69.69	38.32	-1.82	0.000859301	0.00270611	Control	67.766	72.4788	68.8347	Treat	33.6473	39.696	41.6177
FBgn0035632	Ppat-Dpck	121.3	174.22	1.44	0.00147754	0.00372497	Control	117.371	125.808	120.716	Treat	188.978	165.565	168.126
FBgn0035678	CG10469	33.73	14.64	-2.3	0.000628914	0.00228462	Control	33.1327	35.6644	32.3932	Treat	13.9248	17.0655	12.9323
FBgn0035688	CG10289	23.34	15.47	-1.51	0.000180439	0.00122755	Control	24.6509	22.4865	22.8758	Treat	15.1273	15.5821	15.7087
FBgn0035710	SP1173	152.07	25.95	-5.86	0.00112651	0.00318077	Control	154.984	146.017	155.218	Treat	16.2551	34.443	27.1548
FBgn0035713	CG10107	25.16	16.3	-1.54	0.000218559	0.00134617	Control	25.4961	25.7965	24.1898	Treat	15.4092	16.8335	16.6666
FBgn0035715	CG10103	66.66	81.74	1.23	0.00524274	0.00945939	Control	66.9636	68.2267	64.8044	Treat	77.6819	80.5269	87.0182
FBgn0035720	CG10077	155.76	80.75	-1.93	0.00139157	0.00359398	Control	161.035	153.071	153.165	Treat	78.6444	93.3437	70.2618
FBgn0035742	CG8629	20.94	0.13	-161.08	6.65034e-05	0.000741988	Control	25.4422	21.462	15.9227	Treat	0	0	0.398472
FBgn0035767	CG8596	10.35	32.48	3.14	0.000359395	0.00173062	Control	11.9937	9.56402	9.49109	Treat	32.8621	28.5176	36.0668
FBgn0035770	pst	342.8	182.36	-1.88	0.000299806	0.00157235	Control	325.168	357.227	346.015	Treat	171.384	176.393	199.294
FBgn0035791	CG8539	14.74	2.94	-5.01	0.000177803	0.00121385	Control	13.9658	13.3213	16.9226	Treat	2.66643	2.59486	3.5708
FBgn0035829	HP4	36.5	20.52	-1.78	0.000599391	0.00223129	Control	36.1113	34.7437	38.651	Treat	22.4266	18.8676	20.2511
FBgn0035839	CG7550	39.5	97.84	2.48	0.00252329	0.00540508	Control	46.5504	34.845	37.0924	Treat	87.4507	87.5521	118.529
FBgn0035872	CG7185	48.65	33.06	-1.47	0.00193643	0.00445071	Control	49.1825	48.9866	47.7879	Treat	29.6463	34.4652	35.0658
FBgn0035880	CG17352	2.01	10.12	5.03	0.00131184	0.0034771	Control	2.52639	1.87865	1.63363	Treat	7.55085	12.7055	10.1047
FBgn0035906	CG6673	83.66	47.53	-1.76	7.9443e-05	0.000812107	Control	88.6518	82.5911	79.7413	Treat	48.6127	47.6595	46.3131
FBgn0035911	CG6638	32.24	48.99	1.52	0.000343377	0.0016909	Control	31.7022	33.8518	31.1678	Treat	46.6764	49.0511	51.2282
FBgn0035959	CG4911	23.49	15.4	-1.53	0.00272389	0.00571563	Control	24.4526	22.5763	23.4321	Treat	14.7817	17.277	14.1523
FBgn0035978	UGP	253.88	429.97	1.69	0.000215016	0.00134127	Control	245.482	247.072	269.089	Treat	413.139	454.274	422.502
FBgn0035983	CG4080	53.39	100.23	1.88	0.000946142	0.00287524	Control	54.7972	50.3107	55.0627	Treat	113.591	92.2193	94.8926
FBgn0036053	iPLA2-VIA	50.47	30.65	-1.65	0.000216753	0.00134422	Control	52.065	50.7374	48.6137	Treat	28.6334	31.9365	31.3698
FBgn0036056	CG6709	39.68	23.26	-1.71	0.00394483	0.0076298	Control	46.5645	36.3944	36.0863	Treat	24.4913	22.454	22.8387
FBgn0036063	CG6674	14.61	8.96	-1.63	0.00050759	0.00204325	Control	15.1052	13.6523	15.0586	Treat	9.2897	8.35923	9.23749
FBgn0036125	CG6279	38.67	5.05	-7.66	0.000576582	0.00218086	Control	40.8377	37.2505	37.9319	Treat	7.51293	3.64764	3.98366
FBgn0036126	CG6272	57.87	99.42	1.72	0.000642807	0.00231993	Control	60.048	54.6488	58.9192	Treat	101.039	90.6125	106.607
FBgn0036155	CG6163	12.28	1.69	-7.27	1.53635e-05	0.000431304	Control	12.8171	12.4662	11.5564	Treat	1.87324	1.39351	1.8069
FBgn0036169	Fuca	166.47	116.86	-1.42	0.000331659	0.00165617	Control	176.309	159.298	163.811	Treat	115.611	117.107	117.858
FBgn0036194	CG11652	34.73	76.59	2.21	0.001882	0.00435897	Control	32.3849	38.4577	33.3583	Treat	66.467	90.8691	72.4446
FBgn0036198	crim	20.9	12.5	-1.67	0.000299066	0.00157235	Control	21.0258	19.4258	22.2338	Treat	12.9585	12.2403	12.294
FBgn0036211	CG5946	111.42	67.25	-1.66	0.000532482	0.00209564	Control	108.712	120.157	105.403	Treat	64.7343	65.6893	71.3122
FBgn0036237	viaf	32.83	23.26	-1.41	0.00164502	0.00397267	Control	31.8359	32.3402	34.3133	Treat	24.1954	21.4469	24.144
FBgn0036239	Pop2	79.27	65.38	-1.21	0.000823876	0.00263277	Control	81.3002	79.8824	76.6147	Treat	63.8675	65.854	66.4173
FBgn0036288	CG10660	69.44	32.88	-2.11	0.00151943	0.00377681	Control	76.0865	66.324	65.9044	Treat	28.9995	38.5843	31.0562
FBgn0036299	Tsf2	32.89	18.2	-1.81	9.86917e-05	0.00089904	Control	32.0855	32.5267	34.0482	Treat	18.2694	17.1119	19.2315
FBgn0036316	CG10960	122.5	450.38	3.68	0.000359419	0.00173062	Control	115.481	101.691	150.328	Treat	430.42	453.677	467.032
FBgn0036317	CG10948	23.84	15.52	-1.54	0.000949714	0.00288385	Control	25.2468	22.8383	23.4452	Treat	15.7463	16.4315	14.3812
FBgn0036332	CG11261	9.57	4.1	-2.33	0.000153662	0.00111908	Control	9.33271	9.9757	9.39433	Treat	3.61452	4.3575	4.32496
FBgn0036353	CG10171	65.81	154.62	2.35	0.00246468	0.00531157	Control	68.0558	63.9657	65.4184	Treat	126.93	144.956	191.961
FBgn0036381	CG8745	807.81	686.46	-1.18	0.0017656	0.00415592	Control	825.798	819.276	778.35	Treat	677.276	679.555	702.555
FBgn0036422	CG3868	270.78	105.62	-2.56	0.0032569	0.00657611	Control	256.242	296.104	259.985	Treat	77.3203	118.927	120.603
FBgn0036428	CG9238	265.69	46.63	-5.7	3.49157e-05	0.000575299	Control	268.67	274.163	254.25	Treat	44.6633	54.3398	40.8976
FBgn0036463	Reck	7.18	1.74	-4.13	0.00113087	0.00318535	Control	6.36742	8.45821	6.71348	Treat	1.48321	2.34759	1.3792
FBgn0036505	CG7945	85.71	59.95	-1.43	0.00269788	0.00567937	Control	85.0199	85.3189	86.7913	Treat	66.2263	55.0897	58.5214
FBgn0036576	CG5151	71.77	135.12	1.88	0.00551285	0.00985248	Control	69.0803	77.8442	68.3884	Treat	163.872	126.806	114.693
FBgn0036580	PDCD-5	72.46	58.16	-1.25	2.99176e-05	0.000539016	Control	72.4348	72.5499	72.3851	Treat	58.0488	57.1741	59.2676
FBgn0036587	CG4950	18.32	5.65	-3.24	0.00224312	0.00496001	Control	18.6149	17.7961	18.5466	Treat	7.86562	4.54648	4.54929
FBgn0036616	CG4893	56.67	16.33	-3.47	0.00152429	0.00378246	Control	56.04	57.277	56.6828	Treat	11.6063	20.7694	16.6159
FBgn0036623	CG4729	475.45	147.59	-3.22	1.26765e-05	0.000405342	Control	452.782	503.736	469.831	Treat	155.72	147.65	139.388
FBgn0036663	CG9674	143.81	85.7	-1.68	0.00107289	0.00309574	Control	151.103	139.796	140.517	Treat	94.9455	78.3494	83.8131
FBgn0036684	CG3764	20.16	9	-2.24	0.00221004	0.0049061	Control	21.2256	19.4188	19.8226	Treat	10.684	9.18596	7.13077
FBgn0036702	CG6512	44.76	74.02	1.65	0.00032036	0.0016268	Control	42.971	47.2707	44.0289	Treat	69.6546	74.4188	77.9852
FBgn0036759	CG5577	357.39	196.95	-1.81	0.000225854	0.00136497	Control	366.833	334.766	370.573	Treat	208.821	185.379	196.651
FBgn0036760	CG5567	27.19	18.2	-1.49	0.000397373	0.00181916	Control	26.2918	27.9019	27.3729	Treat	17.0288	18.7487	18.8083
FBgn0036770	Prestin	19.28	10.15	-1.9	0.000800526	0.00259516	Control	18.3589	21.2678	18.2018	Treat	9.20416	10.819	10.4306
FBgn0036775	CG5147	18.21	12.12	-1.5	0.000659279	0.00235113	Control	17.4462	19.0604	18.1216	Treat	11.3052	12.5289	12.521
FBgn0036787	CG4306	1023.02	207.62	-4.93	5.76746e-07	0.000150054	Control	999.486	1002.93	1066.65	Treat	204.292	203.208	215.352
FBgn0036806	Cyp12c1	203.72	569.01	2.79	0.000247933	0.0014021	Control	193.82	206.634	210.698	Treat	524.797	520.422	661.818
FBgn0036816	Indy	552.21	282.94	-1.95	0.00355952	0.00705938	Control	527.684	601.159	527.798	Treat	234.82	333.609	280.377
FBgn0036821	CG3961	699.09	370.39	-1.89	0.000803606	0.00259775	Control	691.043	706.879	699.362	Treat	341.5	423.82	345.858
FBgn0036837	CG18135	822.15	323.32	-2.54	0.00106001	0.00308007	Control	762.823	957.404	746.227	Treat	276.616	352.424	340.918
FBgn0036857	CG9629	517.56	247.45	-2.09	0.000161829	0.0011469	Control	500.964	512.256	539.47	Treat	235.466	272.335	234.543
FBgn0036875	CG9449	502.45	367.96	-1.37	6.47996e-06	0.000361489	Control	499.802	495.804	511.745	Treat	369.302	365.539	369.038
FBgn0036940	obst-J	0.9	9.04	10.04	0.00381307	0.00743016	Control	0.74701	0.750177	1.20907	Treat	14.0129	5.26058	7.83872
FBgn0036942	CG7328	70.6	48.06	-1.47	0.00487215	0.00894907	Control	64.888	70.3113	76.5922	Treat	44.1334	52.2289	47.8039
FBgn0036952	CG6933	13.17	0.2	-65.85	2.78918e-06	0.000269256	Control	12.3826	14.7071	12.4056	Treat	0.265947	0.208224	0.11631
FBgn0036958	CG17233	13.53	8.25	-1.64	0.000765604	0.00254133	Control	13.5124	14.3071	12.7574	Treat	8.48095	8.70436	7.57458
FBgn0037019	Pex16	40.05	25.79	-1.55	0.0013424	0.00351345	Control	41.1791	38.0328	40.9327	Treat	23.968	28.296	25.1136
FBgn0037046	CG10581	14.72	22	1.49	0.00165863	0.00399629	Control	15.7838	13.261	15.1122	Treat	22.6267	21.6042	21.7783
FBgn0037063	CG9391	56.92	41.58	-1.37	0.00244568	0.00527355	Control	60.161	56.7796	53.8091	Treat	44.2212	39.5152	40.9939
FBgn0037070	CG11309	247.74	143.18	-1.73	0.00110529	0.00314131	Control	251.275	242.566	249.386	Treat	126.327	157.893	145.31
FBgn0037081	barc	22.59	16.32	-1.38	0.00211003	0.00473816	Control	24.1933	21.5171	22.0733	Treat	15.5426	17.1739	16.2575
FBgn0037102	CG7172	44.28	29.34	-1.51	0.00333633	0.00670183	Control	45.6624	41.149	46.0395	Treat	27.3387	28.0327	32.6554
FBgn0037120	CG11247	13.89	7.78	-1.79	3.61809e-05	0.000583827	Control	14.4083	13.9799	13.295	Treat	7.92294	7.8887	7.52551
FBgn0037126	CG14567	28.36	2.22	-12.77	0.00113357	0.00318918	Control	16.3771	38.4848	30.218	Treat	2.77813	1.79915	2.07761
FBgn0037150	CG7133	38.21	30.13	-1.27	0.00208812	0.00469978	Control	36.7917	39.1247	38.718	Treat	31.819	29.3575	29.2076
FBgn0037186	CG11241	147.2	54.02	-2.72	0.000341507	0.00168595	Control	152.007	138.092	151.494	Treat	45.7367	60.6273	55.6929
FBgn0037231	vps24	44.45	59.84	1.35	0.000673223	0.00238994	Control	45.5959	45.127	42.6327	Treat	62.1728	57.399	59.9549
FBgn0037242	CG9855	52.56	35.81	-1.47	2.34445e-05	0.00051433	Control	53.3851	53.387	50.9136	Treat	36.1601	35.8859	35.3747
FBgn0037298	CG2604	246.02	170.38	-1.44	7.93882e-05	0.000812107	Control	251.086	245.284	241.68	Treat	165.15	176.506	169.473
FBgn0037305	CG12173	68.7	48.26	-1.42	0.000866113	0.00271879	Control	69.9501	69.1976	66.9442	Treat	45.5266	47.5257	51.7214
FBgn0037315	Cerk	31.96	50.6	1.58	0.000779292	0.00255511	Control	32.7983	31.6583	31.4129	Treat	54.5761	50.9321	46.2859
FBgn0037344	CG2926	18.78	10.13	-1.85	0.000104522	0.000919444	Control	17.9213	19.5241	18.9001	Treat	9.49839	10.4973	10.3986
FBgn0037350	CG2911	28.92	79.66	2.75	2.19845e-05	0.000498469	Control	29.1223	29.371	28.2791	Treat	76.3604	76.0539	86.5732
FBgn0037358	elm	60.87	28.29	-2.15	0.000887893	0.00276714	Control	54.6143	64.7614	63.227	Treat	24.7025	31.1472	29.0107
FBgn0037360	CG2182	57.82	39.68	-1.46	0.000517092	0.00206256	Control	61.183	54.0427	58.2356	Treat	39.4628	40.1754	39.4098
FBgn0037372	CG2091	18.29	11.42	-1.6	2.89984e-05	0.000534545	Control	18.3644	17.6019	18.9129	Treat	11.4848	11.5141	11.2729
FBgn0037378	CG2046	24.97	52.38	2.1	0.00214582	0.00479921	Control	28.3229	22.6323	23.9637	Treat	60.2903	45.712	51.1461
FBgn0037383	CG2023	19.82	30.96	1.56	0.00556043	0.0099103	Control	20.473	21.1933	17.8012	Treat	29.7104	28.3655	34.8142
FBgn0037391	CG2017	33.65	293.73	8.73	1.93847e-06	0.000269256	Control	30.9314	34.6988	35.32	Treat	308.745	277.044	295.407
FBgn0037396	CG11459	1770.31	65.01	-27.23	3.13065e-05	0.000549458	Control	1729.55	1772.63	1808.75	Treat	84.9059	48.74	61.3968
FBgn0037440	CG1041	174.41	92.27	-1.89	0.00136197	0.00354331	Control	175.201	173.246	174.777	Treat	79.1374	104.724	92.9431
FBgn0037445	CG9727	23.24	15.72	-1.48	0.00513261	0.00929462	Control	24.4386	22.5119	22.7632	Treat	14.0624	17.6896	15.416
FBgn0037465	CG1105	251.36	106.98	-2.35	1.08212e-05	0.000397816	Control	262.764	247.193	244.124	Treat	106.107	111.368	103.45
FBgn0037470	CG1091	39.16	33.25	-1.18	0.00104437	0.00305032	Control	40.2681	38.986	38.2284	Treat	32.9944	34.0226	32.732
FBgn0037513	pyd3	177.32	68.97	-2.57	0.00127648	0.00343059	Control	180.253	166.871	184.845	Treat	81.4314	70.5206	54.9458
FBgn0037529	mRpS9	79.11	38.88	-2.03	6.2588e-05	0.000720962	Control	81.7254	76.9276	78.677	Treat	39.2154	41.1581	36.27
FBgn0037530	CG2943	52.16	39.68	-1.31	0.00268116	0.00565943	Control	51.0603	55.66	49.7603	Treat	37.8892	40.8755	40.2847
FBgn0037541	CG2747	19.03	12.3	-1.55	0.00102431	0.0030188	Control	17.9023	20.1229	19.0749	Treat	11.3959	12.576	12.9376
FBgn0037550	CG9667	23.56	12.97	-1.82	7.10901e-05	0.000766936	Control	22.2012	24.4076	24.0819	Treat	13.3193	12.5076	13.085
FBgn0037560	CR18228	25.16	3.74	-6.73	3.576e-05	0.000581845	Control	28.275	23.2935	23.9057	Treat	4.31391	3.32316	3.58668
FBgn0037567	Gfr	21.53	15.37	-1.4	0.00233947	0.00511799	Control	21.9586	20.9828	21.6502	Treat	16.3162	13.9527	15.8305
FBgn0037621	CG9797	26.97	19.35	-1.39	0.00297944	0.006154	Control	27.9551	27.3324	25.6257	Treat	20.0492	17.6626	20.3468
FBgn0037637	CG9836	105.6	187.27	1.77	0.000106538	0.000934709	Control	101.186	106.061	109.539	Treat	192.252	176.403	193.166
FBgn0037655	CG11984	55.68	42.83	-1.3	0.00299769	0.0061773	Control	58.8469	54.0133	54.1911	Treat	45.0596	42.7707	40.6651
FBgn0037686	RpL34b	2942.13	3278.54	1.11	0.000682349	0.00240546	Control	2974.87	2964.83	2886.69	Treat	3245.26	3274.34	3316.01
FBgn0037705	mura	17.86	11.93	-1.5	0.000386704	0.00179821	Control	18.6371	18.0734	16.864	Treat	11.7884	12.4304	11.5766
FBgn0037730	CG9444	469.22	716.23	1.53	0.00133632	0.00351001	Control	487.488	473.006	447.167	Treat	728	654.57	766.105
FBgn0037758	CG9467	50.65	68.81	1.36	0.00183848	0.00429639	Control	47.7998	51.9562	52.1909	Treat	71.985	64.9004	69.5518
FBgn0037779	CG12811	448.23	596.72	1.33	0.00252324	0.00540508	Control	431.039	450.842	462.818	Treat	558.824	596.422	634.907
FBgn0037814	CG6325	13.06	5.48	-2.38	0.000838612	0.00265903	Control	14.0752	12.9477	12.1608	Treat	4.97679	4.95246	6.51328
FBgn0037819	CG14688	222.9	55.16	-4.04	0.00241784	0.00522794	Control	223.503	220.666	224.539	Treat	35.8675	74.8349	54.7864
FBgn0037842	CG6567	33.68	17.01	-1.98	0.000654857	0.00234577	Control	34.8013	34.3869	31.8404	Treat	14.8243	18.038	18.1787
FBgn0037846	CG6574	33.89	6.8	-4.98	0.000931335	0.00285467	Control	28.6088	40.1731	32.8944	Treat	4.76369	8.11363	7.52249
FBgn0037850	CG14695	1.13	25.74	22.78	4.46603e-05	0.000610162	Control	1.12554	1.2716	1.00195	Treat	20.4569	24.5713	32.1932
FBgn0037852	Tpc1	43.77	138.06	3.15	0.000271533	0.00148299	Control	43.9413	43.8107	43.5637	Treat	161.79	116.906	135.469
FBgn0037853	CG14696	1.39	6.81	4.9	0.00324346	0.00655236	Control	1.90591	1.3996	0.867599	Treat	7.79406	4.83182	7.80765
FBgn0037873	SdhC	185.64	148.32	-1.25	0.00419314	0.00797575	Control	192.05	190.004	174.86	Treat	144.087	155.486	145.39
FBgn0037884	CG17184	17.41	11.98	-1.45	0.000789944	0.00257308	Control	18.0268	18.028	16.1877	Treat	12.4059	11.6331	11.913
FBgn0037899	RpL24-like	88.63	132.98	1.5	0.000550572	0.00212202	Control	87.4966	89.9281	88.4795	Treat	141.67	123.67	133.61
FBgn0037912	sea	241.36	102.77	-2.35	7.89942e-06	0.000385339	Control	239.666	246.61	237.805	Treat	97.3627	104.872	106.083
FBgn0037935	CG6834	32.07	54.02	1.68	0.000359996	0.00173126	Control	29.5043	32.618	34.0849	Treat	55.8002	54.0529	52.1995
FBgn0037936	CG6908	162	66.09	-2.45	0.000494789	0.00202293	Control	143.37	172.518	170.125	Treat	60.6475	74.558	63.0785
FBgn0037973	CG18547	187.59	262.26	1.4	0.00534632	0.00961206	Control	170.814	185.745	206.21	Treat	247.934	272.242	266.595
FBgn0037975	CG3397	936.48	4.84	-193.49	5.31147e-06	0.000329227	Control	1053.55	914.924	840.972	Treat	5.55456	3.30999	5.64378
FBgn0037978	KLHL18	192.08	155.61	-1.23	0.00215122	0.00480853	Control	200.704	189.674	185.871	Treat	150.282	156.003	160.554
FBgn0037996	CG4830	5.25	0.01	-525	0.000589432	0.0022132	Control	7.65657	4.11467	3.96895	Treat	0	0	0.036461
FBgn0037998	CG4848	30.36	21.25	-1.43	0.000391731	0.00180638	Control	29.8586	30.6305	30.5871	Treat	20.3031	22.5707	20.8663
FBgn0038034	Cyp9f3Psi	54.5	158.52	2.91	0.000601059	0.00223458	Control	57.7624	49.5899	56.1401	Treat	181.283	130.575	163.696
FBgn0038035	lig3	35.39	50.45	1.43	0.000802139	0.00259516	Control	34.9667	35.9938	35.2059	Treat	49.567	47.6588	54.1212
FBgn0038037	Cyp9f2	66.86	222.42	3.33	2.52431e-05	0.000517902	Control	70.1158	62.4251	68.0379	Treat	236.128	204.867	226.259
FBgn0038046	CG5641	42.08	33.88	-1.24	0.00146916	0.00372038	Control	43.8705	40.8504	41.5298	Treat	35.0807	33.2102	33.3616
FBgn0038105	yellow-f2	3.04	8.13	2.67	3.33716e-05	0.000567704	Control	3.13079	3.19874	2.77602	Treat	7.97189	7.87962	8.53832
FBgn0038107	CG17327	22.5	48.6	2.16	0.000506971	0.00204324	Control	23.9005	23.4965	20.0886	Treat	44.0323	49.3713	52.4056
FBgn0038111	CG12360	114.42	66.82	-1.71	0.000544495	0.00211325	Control	114.289	113.794	115.163	Treat	59.879	69.6089	70.9705
FBgn0038115	CG7966	562.53	139.27	-4.04	0.00140512	0.00362178	Control	523.83	596.709	567.043	Treat	103.813	189.279	124.732
FBgn0038147	CCHa2	458.08	93.82	-4.88	2.82043e-07	0.000110138	Control	461.381	463.083	449.784	Treat	97.7818	92.6784	90.9912
FBgn0038149	CG9796	22.57	125.59	5.56	0.000429867	0.00189248	Control	17.4078	23.9385	26.3575	Treat	110.377	113.968	152.436
FBgn0038172	Adgf-D	155.95	70.02	-2.23	1.32393e-05	0.000413595	Control	160.952	151.442	155.453	Treat	73.4846	67.4389	69.1414
FBgn0038196	CG9922	73.98	42.92	-1.72	0.000421164	0.00186468	Control	70.8664	78.7789	72.3049	Treat	40.2164	45.9887	42.5696
FBgn0038214	CG9616	984.84	548.64	-1.8	0.000137663	0.0010773	Control	1042.73	914.436	997.343	Treat	562.463	538.135	545.327
FBgn0038243	CG8066	46.62	24.19	-1.93	0.00475601	0.00878535	Control	54.4642	41.7672	43.6312	Treat	21.8496	22.4704	28.2398
FBgn0038272	CG7265	38.57	60.02	1.56	0.000872966	0.0027381	Control	40.1565	36.1162	39.4432	Treat	55.6533	62.4355	61.9678
FBgn0038290	CG6912	119.17	42.19	-2.82	0.00397628	0.00767543	Control	110.437	139.276	107.803	Treat	30.0824	46.6028	49.8784
FBgn0038293	CG6904	60.38	27.07	-2.23	0.0019867	0.00453687	Control	59.6934	59.3105	62.1336	Treat	21.7139	32.1382	27.3483
FBgn0038294	Mf	13.57	3.77	-3.6	0.00447194	0.00839061	Control	18.3294	12.8166	9.57391	Treat	4.21845	3.9846	3.12005
FBgn0038341	CG14869	30.24	8.84	-3.42	0.000327438	0.00164385	Control	29.0961	30.5734	31.052	Treat	6.98751	9.87163	9.6543
FBgn0038343	Trissin	13.98	0.62	-22.55	6.27857e-05	0.000721112	Control	12.5035	17.0621	12.3806	Treat	0.594128	0.414362	0.863948
FBgn0038349	CG6045	67.66	6.63	-10.21	6.14817e-07	0.000150054	Control	67.1967	64.321	71.4705	Treat	6.34268	7.00194	6.55814
FBgn0038407	CG6126	39.52	12.36	-3.2	0.00209355	0.00470929	Control	39.4713	40.6846	38.4185	Treat	8.73843	12.5037	15.8469
FBgn0038420	CG10311	391.65	143.08	-2.74	0.000745757	0.00250674	Control	417.323	362.278	395.36	Treat	122.519	172.161	134.569
FBgn0038426	mRpS33	34.76	20.54	-1.69	0.000920465	0.00283919	Control	31.8012	36.0636	36.4187	Treat	19.3876	20.0287	22.2016
FBgn0038427	ema	15.69	9.56	-1.64	0.00132493	0.00349347	Control	15.8674	14.5524	16.645	Treat	8.6562	10.1029	9.90625
FBgn0038428	CG14894	98.24	80.18	-1.23	2.81775e-05	0.000532878	Control	97.5387	99.6828	97.5117	Treat	79.9042	79.5136	81.1322
FBgn0038438	Der-2	107.18	82.28	-1.3	0.00561322	0.00998162	Control	107.893	107.827	105.812	Treat	74.7977	88.262	83.7732
FBgn0038460	CG18622	14.71	128.52	8.74	0.000235336	0.00138474	Control	12.7407	18.4244	12.9668	Treat	162.446	108.959	114.147
FBgn0038462	CG17556	22.29	32.11	1.44	0.00123638	0.0033645	Control	21.2927	24.0374	21.5494	Treat	31.8957	33.5053	30.9334
FBgn0038504	Sur-8	23.88	11.94	-2	0.000827092	0.00263732	Control	25.2802	24.8734	21.4875	Treat	12.9399	12.2191	10.673
FBgn0038515	CG5823	54.53	40.26	-1.35	0.000327507	0.00164385	Control	55.26	55.7259	52.5922	Treat	41.7324	39.0777	39.9814
FBgn0038519	Prx3	101.77	57.47	-1.77	0.00100619	0.00299479	Control	96.2761	107.293	101.746	Treat	50.938	59.823	61.6365
FBgn0038551	CG7357	21.21	11.42	-1.86	9.64885e-06	0.000387501	Control	20.9214	21.7025	21.01	Treat	10.9946	11.7029	11.5615
FBgn0038577	CG12321	46.57	107.62	2.31	0.00187569	0.00435468	Control	48.5915	43.5635	47.5691	Treat	131.788	93.9366	97.1238
FBgn0038595	CG7142	23.07	125.99	5.46	0.000899915	0.00279305	Control	26.1431	21.8732	21.1811	Treat	124.777	89.3168	163.879
FBgn0038603	PKD	49.33	26.44	-1.87	0.000241855	0.00139093	Control	51.5999	51.8323	44.5709	Treat	26.2681	26.5925	26.4465
FBgn0038721	CG16718	131.3	95.2	-1.38	0.00190555	0.00439785	Control	131.257	136.533	126.117	Treat	90.2198	102.365	93.0286
FBgn0038723	CG6195	63.37	42.23	-1.5	0.000101507	0.000907056	Control	62.5062	64.6521	62.966	Treat	41.6208	44.2405	40.8197
FBgn0038738	CG4572	354.25	440.86	1.24	0.000489476	0.00201958	Control	361.069	348.968	352.714	Treat	437.875	456.326	428.388
FBgn0038740	CG4562	0.78	6.01	7.71	0.000532348	0.00209564	Control	1.24762	0.469342	0.615591	Treat	5.38619	6.40211	6.24344
FBgn0038755	Hs6st	10.98	5.87	-1.87	0.00221389	0.00490927	Control	10.6243	11.0145	11.2953	Treat	5.83363	4.95853	6.82714
FBgn0038763	CG4433	13.93	7.69	-1.81	3.03955e-05	0.000542829	Control	13.2268	14.1849	14.3865	Treat	7.58837	7.84091	7.65243
FBgn0038771	CG4390	351.78	231.9	-1.52	6.89602e-05	0.000754313	Control	365.821	337.368	352.151	Treat	235.03	230.767	229.916
FBgn0038795	CG4335	157.34	44.23	-3.56	0.000602597	0.00223683	Control	156.635	154.018	161.373	Treat	33.4507	49.0964	50.1565
FBgn0038828	CG17270	11.42	1.12	-10.2	8.32957e-05	0.000833314	Control	12.8439	12.4808	8.94023	Treat	1.19944	1.06657	1.09882
FBgn0038853	RhoGAP93B	24.86	10.3	-2.41	0.000295241	0.00156434	Control	24.0763	24.3126	26.1882	Treat	11.5396	8.99401	10.3625
FBgn0038865	CG10824	42.93	15.14	-2.84	9.51438e-05	0.000886722	Control	43.1206	40.6145	45.0503	Treat	15.4251	16.5315	13.4582
FBgn0038878	CG3301	50.2	0.95	-52.84	1.15661e-05	0.000404669	Control	49.1674	53.439	47.9946	Treat	1.28856	1.03593	0.536599
FBgn0038881	CG16791	18.47	11.22	-1.65	0.000704099	0.00245054	Control	19.6208	17.4068	18.3705	Treat	11.9908	11.2415	10.435
FBgn0038922	CG6439	52.6	25.06	-2.1	0.00010397	0.000918554	Control	56.0478	52.2934	49.4689	Treat	24.2466	24.2434	26.6752
FBgn0038924	CG6028	348.45	196.67	-1.77	0.00231689	0.00507999	Control	332.27	362.242	350.833	Treat	173.705	227.62	188.678
FBgn0038966	pinta	26.89	43.61	1.62	0.000761071	0.00253582	Control	28.9096	24.5726	27.1948	Treat	45.3879	41.8916	43.5604
FBgn0038984	CG5315	367.53	156.18	-2.35	2.86375e-05	0.000534545	Control	384.037	355.879	362.688	Treat	166.396	152.991	149.151
FBgn0039022	CG4725	150.56	50.71	-2.97	0.00146874	0.00372038	Control	137.631	161.128	152.907	Treat	38.3484	60.1417	53.651
FBgn0039023	CG4723	132.96	32.87	-4.05	5.95057e-05	0.000695717	Control	134.356	133.007	131.523	Treat	28.1203	36.9825	33.5014
FBgn0039073	CG4408	515.24	256.67	-2.01	0.00022491	0.00136497	Control	511.217	520.553	513.948	Treat	282.762	233.774	253.472
FBgn0039094	CG10184	427.95	133.28	-3.21	0.000135034	0.00106527	Control	399.949	440.987	442.9	Treat	114.288	141.494	144.069
FBgn0039113	CG10217	65.98	30.78	-2.14	1.55115e-05	0.000431304	Control	65.9384	66.9723	65.0194	Treat	29.2175	32.3872	30.7407
FBgn0039118	CG10208	35.82	7.69	-4.66	0.000366396	0.00175032	Control	44.0865	33.028	30.3501	Treat	7.35993	6.87163	8.83812
FBgn0039150	CG13605	39.47	58.73	1.49	0.000217249	0.00134447	Control	40.1044	39.6451	38.6527	Treat	62.1385	56.5696	57.4741
FBgn0039163	CG5515	98.44	66.02	-1.49	4.57718e-05	0.000618474	Control	96.7095	97.63	100.991	Treat	64.3751	65.5842	68.0948
FBgn0039189	CG18528	12.88	53.84	4.18	3.16923e-06	0.000272351	Control	12.9592	12.5113	13.1571	Treat	54.8634	50.2268	56.4198
FBgn0039207	CG5789	91.85	153.23	1.67	0.00448117	0.00839682	Control	94.2295	90.4137	90.905	Treat	128.652	159.488	171.552
FBgn0039212	Syx18	35.33	29.42	-1.2	0.000484515	0.00201075	Control	35.5841	36.1046	34.2919	Treat	29.8457	29.4371	28.9707
FBgn0039236	CG13639	2.12	10.53	4.97	0.00427673	0.00811105	Control	1.29024	3.49843	1.56624	Treat	11.9858	8.4501	11.1395
FBgn0039239	CG13641	1724.46	3614.26	2.1	5.03651e-05	0.000639062	Control	1748.07	1767.14	1658.17	Treat	3560.85	3425.98	3855.96
FBgn0039240	CG3744	17.59	12.12	-1.45	0.00110843	0.00314459	Control	18.0736	17.9745	16.7195	Treat	11.3113	12.8545	12.1886
FBgn0039259	CG11781	92.01	60.58	-1.52	0.000443896	0.0019301	Control	91.3581	96.2397	88.4206	Treat	57.8416	59.7281	64.1702
FBgn0039260	Smg6	30.78	20.91	-1.47	0.00147759	0.00372497	Control	32.037	29.3053	31.0047	Treat	19.2698	21.1634	22.3064
FBgn0039261	CG6422	29.85	24.11	-1.24	0.000823879	0.00263277	Control	30.1513	29.8272	29.5726	Treat	24.7057	24.6167	23.0154
FBgn0039300	RpS27	3294.94	3739.09	1.13	0.0039144	0.00758629	Control	3232.53	3374.36	3277.92	Treat	3866.37	3679.5	3671.41
FBgn0039304	CG10425	100.18	69.33	-1.44	0.00514997	0.00931478	Control	110.75	93.5696	96.2059	Treat	63.8365	72.2874	71.8665
FBgn0039311	CG10513	120.08	18.15	-6.62	0.00478835	0.00883672	Control	175.576	64.2389	120.413	Treat	18.4394	21.8582	14.1555
FBgn0039321	CG10550	0.28	13.27	47.39	2.57655e-06	0.000269256	Control	0.341635	0.308214	0.19896	Treat	13.326	11.9824	14.5099
FBgn0039338	XNP	18.94	10.66	-1.78	1.7223e-05	0.000442472	Control	19.3899	19.1354	18.2886	Treat	10.42	10.9859	10.5755
FBgn0039348	Npl4	51.65	64.07	1.24	0.00239547	0.00519396	Control	53.5647	49.896	51.497	Treat	66.9422	61.6807	63.5933
FBgn0039359	RpL27	6382.62	7761.2	1.22	3.85212e-05	0.000592748	Control	6278.58	6429.39	6439.89	Treat	7822.57	7678.77	7782.27
FBgn0039360	CLS	462.68	309.4	-1.5	0.000358587	0.00173062	Control	469.606	455.473	462.954	Treat	326.456	312.085	289.668
FBgn0039406	RpL34a	852.57	666.8	-1.28	0.00133151	0.00350223	Control	811.272	885.737	860.699	Treat	656.444	689.08	654.882
FBgn0039451	CG6420	11.75	6.32	-1.86	0.000660385	0.00235132	Control	12.349	12.1801	10.7236	Treat	5.83623	6.86331	6.24768
FBgn0039507	mrt	22.71	11.1	-2.05	0.00417503	0.00795293	Control	25.9856	22.4513	19.6846	Treat	9.62829	13.1448	10.5227
FBgn0039559	Mes-4	12.83	6.88	-1.86	0.000289329	0.0015456	Control	14.096	11.9085	12.4722	Treat	6.86357	6.98174	6.80247
FBgn0039561	mfrn	26.05	36.97	1.42	0.000819317	0.00263187	Control	24.8298	27.9492	25.3789	Treat	36.0246	37.1232	37.7556
FBgn0039580	Gfat2	49.24	28.28	-1.74	0.000677735	0.00239942	Control	51.8914	49.0155	46.8063	Treat	25.8179	28.2763	30.7475
FBgn0039634	CG11874	26.23	14.59	-1.8	0.000739786	0.00250293	Control	24.881	28.084	25.7144	Treat	13.207	15.7936	14.7807
FBgn0039656	CG11951	8.5	2.87	-2.96	0.000329828	0.00165307	Control	8.27174	7.59976	9.61938	Treat	2.51265	3.09067	3.01126
FBgn0039668	Trc8	61.55	76.9	1.25	0.00145438	0.003696	Control	64.7319	59.6851	60.2432	Treat	75.5419	76.3613	78.8061
FBgn0039670	CG7567	6.83	1.52	-4.49	0.00163622	0.00395877	Control	5.92364	8.51129	6.04762	Treat	1.10424	2.05368	1.39163
FBgn0039682	Obp99c	9099.42	12071.1	1.33	0.00330739	0.00665397	Control	8978.82	9158.68	9160.75	Treat	13141.7	11367.9	11703.7
FBgn0039697	CG7834	896.74	661.43	-1.36	0.000417399	0.00186002	Control	938.583	896.342	855.3	Treat	651.335	670.632	662.333
FBgn0039726	eIF2B-alpha	46.55	36.67	-1.27	7.21381e-05	0.000766936	Control	45.5791	46.7906	47.2692	Treat	36.0422	36.8032	37.1638
FBgn0039730	CG7903	18.77	13.5	-1.39	0.00395869	0.00765282	Control	18.9173	19.6774	17.7265	Treat	12.3858	13.5743	14.5489
FBgn0039742	CG15528	12.64	1.56	-8.1	0.000148103	0.00110581	Control	12.4962	9.98752	15.4451	Treat	1.50163	1.6582	1.52851
FBgn0039751	CG1983	56.8	27.71	-2.05	0.000546036	0.00211325	Control	50.9098	59.6214	59.858	Treat	27.8216	29.9006	25.4015
FBgn0039767	CG2218	55.75	36.1	-1.54	0.00128647	0.00344075	Control	56.4533	50.7641	60.0351	Treat	37.4944	34.7932	36.005
FBgn0039790	CG2246	113.32	68	-1.67	0.000191277	0.00126142	Control	110.68	120.571	108.708	Treat	70.4176	68.2529	65.3247
FBgn0039798	CG11313	140.4	70.67	-1.99	0.00442791	0.008329	Control	134.123	151.205	135.862	Treat	59.0698	66.0156	86.9352
FBgn0039800	Npc2g	4880.79	3992.18	-1.22	0.00116403	0.00325145	Control	4980.51	4856.03	4805.84	Treat	3860.67	4159.07	3956.79
FBgn0039830	CG1746	2336.85	1328.8	-1.76	0.00420641	0.0079932	Control	2189.83	2550.78	2269.94	Treat	1120.45	1371.21	1494.75
FBgn0039849	CG11334	277.68	117.27	-2.37	0.000643644	0.0023208	Control	271.5	302.254	259.29	Treat	101.235	132.236	118.345
FBgn0039874	CG2135	55.24	34.83	-1.59	8.995e-06	0.000385339	Control	54.5514	54.6818	56.49	Treat	34.3241	35.6361	34.5371
FBgn0039877	CG2118	19.48	33.2	1.7	0.00103055	0.00303285	Control	17.6413	21.7391	19.0464	Treat	32.628	32.6173	34.3545
FBgn0039882	CG11576	99.05	42.27	-2.34	0.00258555	0.00549323	Control	93.8086	104.327	99.0219	Treat	53.5295	37.0242	36.2565
FBgn0039889	CG2219	78.09	58.75	-1.33	0.00193994	0.00445616	Control	76.1861	74.2099	83.8835	Treat	60.0465	58.5776	57.6284
FBgn0039890	CG2316	83.05	51.88	-1.6	0.000128257	0.00102632	Control	79.7981	84.6615	84.6991	Treat	54.4673	51.1438	50.0161
FBgn0039902	CG2177	61.25	39.12	-1.57	0.0011892	0.0032935	Control	55.4569	64.5069	63.7786	Treat	37.2684	39.9994	40.0795
FBgn0039907	lgs	26.46	16.18	-1.64	5.26435e-05	0.000648495	Control	26.5384	26.8768	25.9502	Treat	16.1352	16.9079	15.4985
FBgn0039909	CG1970	119.93	94.1	-1.27	0.00271503	0.00570318	Control	117.915	122.857	119.006	Treat	89.6417	92.0864	100.564
FBgn0039914	mav	10.16	1.95	-5.21	0.000157978	0.00113523	Control	10.42	10.9977	9.05395	Treat	2.15966	2.20138	1.49775
FBgn0039924	CG17471	72.48	48.45	-1.5	0.0024066	0.0052094	Control	70.0749	75.621	71.7574	Treat	53.6913	47.0587	44.6064
FBgn0039928	cals	97.36	44.63	-2.18	4.07351e-05	0.000604831	Control	91.8452	100.627	99.5982	Treat	45.7776	45.9127	42.1911
FBgn0039936	CG11148	45.07	24.95	-1.81	0.000538634	0.00210336	Control	44.4724	46.662	44.0889	Treat	22.5955	27.4833	24.7582
FBgn0039944	CG17162	27.77	16.49	-1.68	0.00244265	0.00526992	Control	26.9593	27.2752	29.0787	Treat	16.2727	18.7327	14.4775
FBgn0039955	CG41099	34.13	15.37	-2.22	0.000262252	0.00145468	Control	33.5214	34.8596	34.0184	Treat	15.6202	16.9698	13.5278
FBgn0039958	CG12567	37.33	19.13	-1.95	0.000242445	0.00139201	Control	34.2308	38.8979	38.8757	Treat	18.3091	20.3835	18.6904
FBgn0039966	Rab21	14.08	22.63	1.61	0.00300482	0.00618708	Control	14.2036	12.2046	15.8334	Treat	22.3813	22.8224	22.6998
FBgn0040153	l(1)G0469	19.63	43.04	2.19	0.00376071	0.00736857	Control	17.8857	21.2743	19.7348	Treat	50.5273	44.5651	34.0161
FBgn0040235	c12.1	38.89	30.97	-1.26	8.76644e-05	0.00084884	Control	37.965	39.2568	39.4465	Treat	31.3824	30.5874	30.9521
FBgn0040236	c11.1	32.9	46.37	1.41	0.000773907	0.0025497	Control	33.9807	32.1891	32.5295	Treat	46.4657	48.9805	43.665
FBgn0040238	Best1	7.02	1.59	-4.42	0.00047124	0.00198511	Control	8.20627	7.20501	5.65265	Treat	1.69307	1.34222	1.74132
FBgn0040256	Ugt86Dd	20.47	1.83	-11.19	0.00072676	0.00249727	Control	16.9532	21.6537	22.8091	Treat	0.90346	2.83544	1.74246
FBgn0040285	Scamp	214.24	327.45	1.53	0.0015672	0.00384417	Control	217.726	205.883	219.109	Treat	352.895	296.284	333.171
FBgn0040319	Gclc	13.32	5.65	-2.36	0.00370334	0.00729276	Control	16.0202	11.6232	12.3132	Treat	5.04032	5.07272	6.83964
FBgn0040322	GNBP2	38.34	14.63	-2.62	0.000416873	0.00186002	Control	42.1319	32.6907	40.1844	Treat	13.5606	15.6321	14.7073
FBgn0040349	CG3699	174.03	32.28	-5.39	9.80052e-06	0.000387501	Control	168.237	171.845	182.002	Treat	33.7277	34.3645	28.756
FBgn0040384	CG32795	94.57	55.32	-1.71	0.000373411	0.00177065	Control	92.1477	98.7265	92.8481	Treat	58.471	56.7695	50.7194
FBgn0040392	CG14050	9.71	4.57	-2.12	0.0027715	0.00579375	Control	8.87726	8.82629	11.4237	Treat	3.94005	5.09631	4.6826
FBgn0040493	grsm	406.17	250.03	-1.62	0.000200531	0.00130513	Control	434.916	387.589	396.011	Treat	254.448	244.763	250.884
FBgn0040609	CG3348	2851.7	1485.57	-1.92	0.00151582	0.00377506	Control	3039.56	3072.4	2443.13	Treat	1538.08	1544.77	1373.86
FBgn0040653	IM4	1.62	71.12	43.9	0.00130748	0.00347564	Control	0.37962	4.11728	0.368659	Treat	68.9968	70.2557	74.1114
FBgn0040660	CG13551	1960.72	1147.67	-1.71	2.61684e-06	0.000269256	Control	1988.19	1914.52	1979.45	Treat	1137.05	1142.74	1163.22
FBgn0040718	CG15353	211.99	108.47	-1.95	0.00507656	0.00921616	Control	241.687	209.64	184.652	Treat	101.779	94.8603	128.762
FBgn0040732	CG16926	5953.79	16305.6	2.74	0.000332341	0.00165656	Control	5967.39	5782.83	6111.14	Treat	18670.7	13873.7	16372.4
FBgn0040733	CG15068	7.56	2574.99	340.61	0.000106929	0.000934709	Control	3.38761	6.12356	13.1592	Treat	2131.71	2095.53	3497.74
FBgn0040777	CG14767	318.03	249.08	-1.28	0.000309312	0.00159155	Control	331.398	311.395	311.283	Treat	248.216	249.05	249.969
FBgn0040918	schlank	400.64	269.67	-1.49	0.00168921	0.00404217	Control	410.119	410.346	381.441	Treat	245.094	278.784	285.125
FBgn0040931	CG9034	205.58	98.05	-2.1	9.67605e-06	0.000387501	Control	207.814	207.118	201.814	Treat	93.3695	101.422	99.3459
FBgn0040942	CG12643	348.59	729.31	2.09	0.00050862	0.00204325	Control	353.522	314.191	378.058	Treat	785.465	666.874	735.591
FBgn0040985	CG6115	483.95	1281.53	2.65	0.00174158	0.00412174	Control	481.521	467.598	502.742	Treat	1576.32	1015.55	1252.73
FBgn0040992	CG10570	9.36	3.48	-2.69	0.00487694	0.00895367	Control	11.7025	8.81405	7.57639	Treat	3.71372	2.70778	4.02567
FBgn0041160	comm2	97.96	45.07	-2.17	0.00301634	0.0062059	Control	102.533	89.3674	101.981	Treat	55.1462	37.2839	42.7786
FBgn0041171	ago	36.22	22.7	-1.6	0.000307065	0.0015903	Control	35.3287	38.6247	34.7076	Treat	22.0897	23.7087	22.2949
FBgn0041183	TepI	18	12.35	-1.46	0.00558846	0.00994287	Control	19.7541	16.7924	17.4416	Treat	11.1786	13.1021	12.7634
FBgn0041205	key	37.66	16.44	-2.29	8.69774e-05	0.00084884	Control	37.6375	36.275	39.0596	Treat	14.935	16.8911	17.4793
FBgn0042174	CR18854	61.38	111.32	1.81	0.0010734	0.00309574	Control	59.9912	63.3325	60.8017	Treat	126.83	102.623	104.503
FBgn0042641	frc	26.02	15.11	-1.72	0.00011281	0.000956756	Control	25.7029	26.7536	25.6125	Treat	14.6129	14.5668	16.141
FBgn0043012	AP-2sigma	162.73	129.2	-1.26	0.000993413	0.00296354	Control	159.507	165.944	162.752	Treat	134.75	123.889	128.963
FBgn0043364	cbt	148.39	51.68	-2.87	0.000625586	0.00227671	Control	144.773	163.77	136.641	Treat	56.2141	56.5204	42.3003
FBgn0043578	PGRP-SB1	353.63	20.62	-17.15	1.57784e-05	0.000431304	Control	381.681	375.478	303.717	Treat	24.4748	18.9024	18.4877
FBgn0044030	mRpS14	34.3	22.75	-1.51	0.00250465	0.00538287	Control	37.1289	32.1477	33.633	Treat	23.4394	20.8296	23.9689
FBgn0044511	mRpS21	55.75	33.15	-1.68	0.00367515	0.00724454	Control	55.0781	56.2405	55.9377	Treat	34.9818	27.7134	36.7439
FBgn0044823	Spec2	27.54	64	2.32	0.00329099	0.00663122	Control	28.2172	30.5052	23.8866	Treat	68.255	50.7428	73.0156
FBgn0044826	Pak3	24.32	11.55	-2.11	0.00132628	0.00349468	Control	24.0875	25.8687	22.9916	Treat	10.4381	13.6914	10.5345
FBgn0045063	fdl	35.92	22.55	-1.59	0.000259367	0.00145104	Control	35.0928	35.7498	36.915	Treat	21.0333	22.9242	23.698
FBgn0045980	niki	11.07	3.04	-3.64	4.62576e-05	0.000620742	Control	9.96705	11.5107	11.7227	Treat	2.80303	3.27552	3.044
FBgn0046685	Wsck	6.31	11.87	1.88	0.00558889	0.00994287	Control	6.70977	6.03565	6.17635	Treat	9.63283	12.039	13.9403
FBgn0046876	Obp83ef	424.04	110.25	-3.85	0.000644844	0.00232222	Control	385.387	448.095	438.636	Treat	141.329	93.6274	95.7813
FBgn0050026	CG30026	1.14	27	23.68	0.000288424	0.00154499	Control	0.84411	1.9073	0.683116	Treat	26.8199	20.5675	33.6127
FBgn0050052	Obp49a	10.32	25.32	2.45	0.00460359	0.00857681	Control	11.8573	8.43949	10.6513	Treat	26.6992	19.7898	29.4579
FBgn0050122	CG30122	45.06	30.42	-1.48	0.000497288	0.00202673	Control	46.6073	44.1357	44.4407	Treat	31.3147	31.5745	28.3817
FBgn0050151	CG30151	48.09	11.46	-4.2	0.000636104	0.00229999	Control	46.2979	47.8663	50.1152	Treat	9.03045	15.0773	10.2665
FBgn0050172	CG30172	19.03	5.47	-3.48	0.00137821	0.00357127	Control	15.294	22.5888	19.1995	Treat	4.51988	6.61981	5.25805
FBgn0050196	CG30196	41.95	26.67	-1.57	0.00162674	0.00394316	Control	39.9835	42.2046	43.6473	Treat	26.6401	24.1699	29.2082
FBgn0050288	CG30288	312.73	156.25	-2	0.000960328	0.00290416	Control	334.632	290.161	313.408	Treat	136.472	172.291	160
FBgn0050414	CG30414	429.28	592.62	1.38	0.00102288	0.00301688	Control	447.769	407.442	432.631	Treat	566.05	618.694	593.116
FBgn0050423	CG30423	496.57	367.67	-1.35	0.00403436	0.00774161	Control	514.314	471.336	504.053	Treat	399.73	346.935	356.352
FBgn0050489	Cyp12d1-p	54.46	36.16	-1.51	0.00280732	0.00584047	Control	54.513	51.7701	57.0912	Treat	32.2517	38.7344	37.4893
FBgn0050497	CG30497	142.4	86.56	-1.65	0.00029996	0.00157235	Control	137.358	146.663	143.164	Treat	90.7331	88.7478	80.2055
FBgn0050499	CG30499	85.87	56.96	-1.51	9.79338e-05	0.00089904	Control	88.2736	85.1431	84.1799	Treat	57.0727	59.081	54.7364
FBgn0051064	CG31064	20.72	13.28	-1.56	0.000762346	0.0025379	Control	21.0372	20.2255	20.9079	Treat	13.1385	14.4336	12.2539
FBgn0051075	CG31075	12347.3	8607.64	-1.43	1.97385e-05	0.000469994	Control	12446.1	12332.2	12263.6	Treat	8862.28	8452.68	8507.95
FBgn0051102	CG31102	51.2	39.92	-1.28	0.00455058	0.00851462	Control	50.7481	53.629	49.2287	Treat	42.7055	39.1151	37.9282
FBgn0051116	ClC-a	53.68	23.04	-2.33	1.85916e-05	0.000456605	Control	55.7523	52.0701	53.2244	Treat	23.8491	23.5671	21.7035
FBgn0051120	CG31120	27.83	20.48	-1.36	0.00327903	0.00661287	Control	26.226	30.0555	27.2072	Treat	19.7913	21.5611	20.0994
FBgn0051145	CG31145	86.42	37.13	-2.33	0.00379896	0.00741006	Control	88.9098	86.9018	83.4533	Treat	28.6923	47.0719	35.6132
FBgn0051150	CG31150	232.25	200.26	-1.16	0.00399898	0.0076964	Control	227.227	238.563	230.963	Treat	193.506	207.658	199.629
FBgn0051195	CG31195	19.78	11.79	-1.68	0.0022112	0.0049061	Control	18.1561	21.1712	20.0252	Treat	10.5385	12.9546	11.8719
FBgn0051272	CG31272	7.84	1.19	-6.59	0.00418471	0.00796748	Control	11.6006	4.7919	7.12908	Treat	1.35438	1.18711	1.02199
FBgn0051313	CG31313	1099.2	2893.24	2.63	0.00145428	0.003696	Control	1031.35	1106.92	1159.32	Treat	2504.81	2568.95	3605.97
FBgn0051314	Neu3	14.96	8.68	-1.72	0.00278843	0.0058209	Control	15.541	14.9134	14.4154	Treat	7.30276	9.41203	9.32806
FBgn0051326	CG31326	0.17	6.58	38.71	0.00127262	0.00342258	Control	0	0.447523	0.053428	Treat	4.66637	5.34661	9.73246
FBgn0051344	CG31344	44.33	13.41	-3.31	9.21642e-05	0.000869326	Control	43.1348	43.4644	46.393	Treat	15.4462	12.24	12.5364
FBgn0051352	Unc-115a	13.51	7.13	-1.89	0.000610564	0.00225568	Control	13.9129	14.2316	12.3778	Treat	6.45719	7.3395	7.60272
FBgn0051373	CG31373	23.03	288.95	12.55	0.000865184	0.00271805	Control	33.7016	13.5213	21.8722	Treat	253.911	244.371	368.567
FBgn0051380	CG31380	16.5	1.5	-11	6.7683e-05	0.000748731	Control	15.5149	15.2538	18.7418	Treat	1.10044	1.91869	1.49351
FBgn0051450	mRpS18A	20.73	12.38	-1.67	0.000538043	0.00210316	Control	20.2701	21.5774	20.341	Treat	11.4618	12.181	13.4924
FBgn0051495	CG31495	11.73	6.55	-1.79	0.000461715	0.00196146	Control	11.0446	12.5818	11.5636	Treat	6.08718	7	6.56778
[truncated: 199 more rows]
